# Supplementary material for: Methyl 5-chloro-2-hydr­oxy-3-(4-methoxy­phen­yl)-4,6-dimethyl­benzoate
Source: Acta Crystallogr Sect E Struct Rep Online. 2009 Aug 19;65(Pt 9):o2176. doi: 10.1107/S1600536809031614 (PMC2969919; doi:10.1107/S1600536809031614)
Supplement: Supplementary file 1 [file e-65-o2176-sup1.cif]

##############################################################################
###                                                                        ###
###        Electronic paper (Acta Crystallographica Section E)             ###
###                                                                        ###
##############################################################################
#                                                                            #
# This CIF contains the data in a paper accepted for publication in Acta     #
# Crystallographica Section E. It conforms to the requirements of Notes      #
# for Authors for Section E, and has been peer reviewed under the auspices   #
# of the IUCr Commission on Journals.                                        #
#                                                                            #
# Full details of the Crystallographic Information File format               #
# are given in the paper "The Crystallographic Information File (CIF):       #
# a New Standard Archive File for Crystallography" by S. R. Hall, F. H.      #
# Allen and I. D. Brown [Acta Cryst. (1991), A47, 655-685].                  #
#                                                                            #
# The current version of the core CIF dictionary is obtainable from          #
# ftp://ftp.iucr.org/pub/cif_core.dic. The current version number is 2.4.    #
#                                                                            #
# Software is freely available for graphical display of the structure(s) in  #
# this CIF.  For information consult the CIF home page http://www.iucr.org/  #
# cif/home.html                                                              #
#                                                                            #
# This file may be used for bona fide research purposes within the           #
# scientific community so long as proper attribution is given to the journal # 
# article from which it was obtained.                                        #
#                                                                            #
##############################################################################
                                             
data_I
_audit_creation_method     SHELXL-97
_chemical_name_systematic
;
Methyl 5-chloro-2-hydroxy-3-(4-methoxyphenyl)-4,6-dimethylbenzoate
;
_chemical_name_common     ?
_chemical_formula_moiety     'C17 H17 Cl O4'
_chemical_formula_sum     'C17 H17 Cl O4'
_chemical_formula_iupac     'C17 H17 Cl O4'
_chemical_formula_weight     320.76
_chemical_melting_point     367
_symmetry_cell_setting     triclinic
_symmetry_space_group_name_H-M     'P -1'
_symmetry_space_group_name_Hall     '-P 1'
loop_
    _symmetry_equiv_pos_as_xyz
    'x, y, z'
    '-x, -y, -z'
_cell_length_a     6.534(4)
_cell_length_b     9.574(6)
_cell_length_c     12.694(8)
_cell_angle_alpha     97.420(15)
_cell_angle_beta     100.56(2)
_cell_angle_gamma     96.042(14)
_cell_volume     767.3(8)
_cell_formula_units_Z     2
_cell_measurement_reflns_used     7750
_cell_measurement_theta_min     6.383
_cell_measurement_theta_max     59.533
_cell_measurement_temperature     173(2)
_exptl_crystal_description     plate
_exptl_crystal_colour     colourless
_exptl_crystal_size_max     0.55
_exptl_crystal_size_mid     0.27
_exptl_crystal_size_min     0.01
_exptl_crystal_density_diffrn     1.388
_exptl_crystal_density_meas     ?
_exptl_crystal_density_method     'not measured'
_exptl_crystal_F_000     336
_exptl_absorpt_coefficient_mu     0.264
_exptl_absorpt_correction_type     'multi-scan'
_exptl_absorpt_process_details     '(SADABS; Sheldrick, 2004)'
_exptl_absorpt_correction_T_min     0.8683
_exptl_absorpt_correction_T_max     0.9974
_exptl_special_details
;
Yield: 241 mg, 38%. m.p. = 367(2) K.
^1^H NMR (250 MHz, CDCl~3~): \d = 2.10
(s, 3H, CH~3~), 2.56 (s, 3H, CH~3~), 3.77 (s, 3H, OCH~3~), 3.89 (s, 3H,
OCH~3~), 6.89 (d, 2H, J = 8.8 Hz, ArH), 7.03 (d, 2H, J = 8.8 Hz, ArH), 10.54
(s, 1 H, OH).
^13^C NMR (62 MHz, CDCl~3~): \d = 19.0, 19.4 (CH~3~), 51.4, 54.2
(OCH~3~), 111.5 (C), 112.9 (2 C, CH), 126.8, 127.6, 128.3 (C), 129.9 (2 C,
CH), 135.3, 140.8, 156.1, 157.8 (C), 170.5 (C=O).
IR (KBr, cm ^-1^): \~\n =
3430 (<i>m</i>), 3050 (w), 3002 (w), 2959 (<i>m</i>), 2931 (<i>m</i>), 2837
(<i>m</i>), 1653 (<i>s</i>), 1607 (<i>m</i>), 1572 (w), 1514 (<i>s</i>), 1444
(<i>s</i>), 1373 (<i>m</i>), 1361 (<i>s</i>), 1297 (<i>s</i>), 1253
(<i>s</i>), 1220 (<i>s</i>), 1176 (<i>m</i>), 1092 (<i>m</i>), 1036 (<i>m</i>)
810 (<i>m</i>), 686 (<i>m</i>).
GC---MS (EI, 70 eV): m/<i>z</i> (%): 322
(<i>M</i>^+^, ^37^Cl, 16), 320 (<i>M</i>^+^, 47), 288 (100), 260 (11), 245
(27), 225 (29), 181 (7), 152 (12).
HRMS (EI, 70 eV): calcd for C~17~H~17~O~4~Cl [<i>M</i>, ^35^Cl]: 320.08099;
found 320.08088.
;
_diffrn_ambient_temperature     173(2)
_diffrn_radiation_type     MoK\a
_diffrn_radiation_wavelength     0.71073
_diffrn_radiation_source     'sealed tube'
_diffrn_radiation_monochromator     graphite
_diffrn_measurement_device_type     'Bruker APEXII CCD'
_diffrn_measurement_method     \w
_diffrn_detector_area_resol_mean     ?
_diffrn_reflns_number     14947
_diffrn_reflns_av_R_equivalents     0.0239
_diffrn_reflns_av_sigmaI/netI     0.0244
_diffrn_reflns_theta_min     4.40
_diffrn_reflns_theta_max     29.00
_diffrn_reflns_theta_full     29.00
_diffrn_measured_fraction_theta_max     0.976
_diffrn_measured_fraction_theta_full     0.976
_diffrn_reflns_limit_h_min     -8
_diffrn_reflns_limit_h_max     8
_diffrn_reflns_limit_k_min     -13
_diffrn_reflns_limit_k_max     13
_diffrn_reflns_limit_l_min     -17
_diffrn_reflns_limit_l_max     17
_diffrn_standards_number     ?
_diffrn_standards_interval_count     ?
_diffrn_standards_interval_time     ?
_diffrn_standards_decay_%     ?
_refine_special_details
;
Refinement of <i>F</i>^2^ against ALL reflections. The weighted <i>R</i>-factor
<i>wR</i> and goodness of fit <i>S</i> are based on <i>F</i>^2^, conventional
<i>R</i>-factors <i>R</i> are based on <i>F</i>, with <i>F</i> set to zero for
negative <i>F</i>^2^. The threshold expression of <i>F</i>^2^ >
2\s(<i>F</i>^2^) is used only for calculating <i>R</i>-factors(gt) <i>etc</i>.
and is not relevant to the choice of reflections for refinement.
<i>R</i>-factors based on <i>F</i>^2^ are statistically about twice as large
as those based on <i>F</i>, and <i>R</i>- factors based on ALL data will be
even larger.
;
_reflns_number_total     3964
_reflns_number_gt     3091
_reflns_threshold_expression     I>2\s(I)
_refine_ls_structure_factor_coef     Fsqd
_refine_ls_matrix_type     full
_refine_ls_R_factor_all     0.0563
_refine_ls_R_factor_gt     0.0402
_refine_ls_wR_factor_gt     0.1169
_refine_ls_wR_factor_ref     0.1246
_refine_ls_goodness_of_fit_ref     1.094
_refine_ls_restrained_S_all     1.094
_refine_ls_number_reflns     3964
_refine_ls_number_parameters     207
_refine_ls_number_restraints     0
_refine_ls_hydrogen_treatment     mixed
_refine_ls_weighting_scheme     calc
_refine_ls_weighting_details
          'calc w=1/[\s^2^(Fo^2^)+(0.073P)^2^+0.0592P] where P=(Fo^2^+2Fc^2^)/3'
_atom_sites_solution_hydrogens     geom
_atom_sites_solution_primary     direct
_atom_sites_solution_secondary     difmap
_refine_ls_shift/su_max     0.000
_refine_ls_shift/su_mean     0.000
_refine_diff_density_max     0.308
_refine_diff_density_min     -0.230
_refine_ls_extinction_method     none
_refine_ls_extinction_coef     ?
loop_
    _atom_type_symbol
    _atom_type_description
    _atom_type_scat_dispersion_real
    _atom_type_scat_dispersion_imag
    _atom_type_scat_source
    'C' 'C' 0.0033 0.0016
                         'International Tables Vol C Tables 4.2.6.8 and 6.1.1.4'
    'H' 'H' 0.0000 0.0000
                         'International Tables Vol C Tables 4.2.6.8 and 6.1.1.4'
    'O' 'O' 0.0106 0.0060
                         'International Tables Vol C Tables 4.2.6.8 and 6.1.1.4'
    'Cl' 'Cl' 0.1484 0.1585
                         'International Tables Vol C Tables 4.2.6.8 and 6.1.1.4'
_computing_data_collection     'APEX2 (Bruker, 2003)'
_computing_cell_refinement     'SAINT (Bruker, 2003)'
_computing_data_reduction     'SAINT (Bruker, 2003)'
_computing_structure_solution     'SHELXS97 (Sheldrick, 2008)'
_computing_structure_refinement     'SHELXL97 (Sheldrick, 2008)'
_computing_molecular_graphics
;
ORTEP-3 (Farrugia, 1997) and DIAMOND (Brandenburg, 2005)
;
_computing_publication_material     'SHELXL97 (Sheldrick, 2008)'
loop_
    _atom_site_type_symbol
    _atom_site_label
    _atom_site_fract_x
    _atom_site_fract_y
    _atom_site_fract_z
    _atom_site_U_iso_or_equiv
    _atom_site_adp_type
    _atom_site_calc_flag
    _atom_site_refinement_flags
    _atom_site_occupancy
    _atom_site_disorder_assembly
    _atom_site_disorder_group
    O O1 -0.09153(15) 0.87698(10) 0.26779(8) 0.0377(2) Uani d . 1 . .
    H H1 -0.175(3) 0.892(2) 0.3196(17) 0.067(6) Uiso d . 1 . .
    O O2 -0.25708(18) 0.99014(12) 0.41459(9) 0.0505(3) Uani d . 1 . .
    O O3 -0.16796(18) 1.21628(12) 0.48417(9) 0.0491(3) Uani d . 1 . .
    O O4 0.23627(16) 0.52864(10) -0.09022(8) 0.0405(2) Uani d . 1 . .
    Cl Cl1 0.48249(6) 1.39934(4) 0.30599(3) 0.05110(15) Uani d . 1 . .
    C C1 0.3067(2) 1.24545(14) 0.29830(10) 0.0313(3) Uani d . 1 . .
    C C2 0.1636(2) 1.24546(14) 0.36668(10) 0.0310(3) Uani d . 1 . .
    C C3 0.02086(19) 1.11978(13) 0.35519(9) 0.0279(3) Uani d . 1 . .
    C C4 0.03415(19) 1.00141(13) 0.27908(10) 0.0272(3) Uani d . 1 . .
    C C5 0.18323(18) 1.00544(13) 0.21221(9) 0.0265(3) Uani d . 1 . .
    C C6 0.32076(19) 1.12961(13) 0.22127(9) 0.0282(3) Uani d . 1 . .
    C C7 0.4785(2) 1.14192(16) 0.14895(11) 0.0386(3) Uani d . 1 . .
    H H7A 0.4538 1.0572 0.0937 0.058 Uiso calc R 1 . .
    H H7B 0.6207 1.1501 0.1925 0.058 Uiso calc R 1 . .
    H H7C 0.4637 1.2265 0.1136 0.058 Uiso calc R 1 . .
    C C8 -0.1451(2) 1.10217(14) 0.41965(10) 0.0318(3) Uani d . 1 . .
    C C9 -0.3311(3) 1.20118(19) 0.54694(14) 0.0515(4) Uani d . 1 . .
    H H9A -0.4673 1.1710 0.4978 0.077 Uiso calc R 1 . .
    H H9B -0.3346 1.2925 0.5910 0.077 Uiso calc R 1 . .
    H H9C -0.3018 1.1298 0.5945 0.077 Uiso calc R 1 . .
    C C10 0.1683(3) 1.37309(18) 0.45028(13) 0.0513(4) Uani d . 1 . .
    H H10A 0.2995 1.4367 0.4576 0.077 Uiso calc R 1 . .
    H H10B 0.1599 1.3421 0.5202 0.077 Uiso calc R 1 . .
    H H10C 0.0487 1.4235 0.4275 0.077 Uiso calc R 1 . .
    C C11 0.18957(19) 0.87662(13) 0.13357(9) 0.0277(3) Uani d . 1 . .
    C C12 0.0254(2) 0.82784(14) 0.04645(10) 0.0310(3) Uani d . 1 . .
    H H12 -0.0962 0.8750 0.0389 0.037 Uiso calc R 1 . .
    C C13 0.0333(2) 0.71183(14) -0.03026(10) 0.0320(3) Uani d . 1 . .
    H H13 -0.0805 0.6811 -0.0899 0.038 Uiso calc R 1 . .
    C C14 0.2094(2) 0.64160(13) -0.01864(10) 0.0312(3) Uani d . 1 . .
    C C15 0.3732(2) 0.68633(15) 0.06955(11) 0.0366(3) Uani d . 1 . .
    H H15 0.4927 0.6372 0.0785 0.044 Uiso calc R 1 . .
    C C16 0.3628(2) 0.80242(15) 0.14448(11) 0.0348(3) Uani d . 1 . .
    H H16 0.4760 0.8322 0.2046 0.042 Uiso calc R 1 . .
    C C17 0.0787(3) 0.48428(16) -0.18492(11) 0.0427(3) Uani d . 1 . .
    H H17A -0.0537 0.4516 -0.1644 0.064 Uiso calc R 1 . .
    H H17B 0.1213 0.4064 -0.2306 0.064 Uiso calc R 1 . .
    H H17C 0.0596 0.5642 -0.2252 0.064 Uiso calc R 1 . .
loop_
    _atom_site_aniso_label
    _atom_site_aniso_U_11
    _atom_site_aniso_U_22
    _atom_site_aniso_U_33
    _atom_site_aniso_U_12
    _atom_site_aniso_U_13
    _atom_site_aniso_U_23
    O1 0.0325(5) 0.0332(5) 0.0465(5) -0.0037(4) 0.0149(4) -0.0005(4)
    O2 0.0459(6) 0.0494(7) 0.0592(7) -0.0045(5) 0.0307(5) -0.0012(5)
    O3 0.0522(7) 0.0473(6) 0.0545(6) 0.0061(5) 0.0337(5) -0.0003(5)
    O4 0.0479(6) 0.0350(5) 0.0402(5) 0.0133(4) 0.0143(4) -0.0022(4)
    Cl1 0.0526(3) 0.0427(2) 0.0526(2) -0.01755(17) 0.02060(18) -0.00782(16)
    C1 0.0298(6) 0.0316(7) 0.0294(6) -0.0037(5) 0.0050(5) 0.0013(5)
    C2 0.0305(7) 0.0336(7) 0.0270(6) 0.0029(5) 0.0054(5) -0.0007(5)
    C3 0.0247(6) 0.0327(6) 0.0268(6) 0.0058(5) 0.0056(5) 0.0045(5)
    C4 0.0221(6) 0.0296(6) 0.0289(6) 0.0029(5) 0.0032(4) 0.0039(4)
    C5 0.0236(6) 0.0299(6) 0.0256(5) 0.0056(5) 0.0030(4) 0.0034(4)
    C6 0.0246(6) 0.0345(7) 0.0246(5) 0.0022(5) 0.0042(4) 0.0040(5)
    C7 0.0358(7) 0.0452(8) 0.0354(7) -0.0010(6) 0.0149(6) 0.0024(6)
    C8 0.0274(6) 0.0408(7) 0.0293(6) 0.0080(6) 0.0074(5) 0.0075(5)
    C9 0.0509(9) 0.0617(11) 0.0531(9) 0.0171(8) 0.0336(8) 0.0092(7)
    C10 0.0572(10) 0.0446(9) 0.0485(8) -0.0076(7) 0.0249(7) -0.0150(7)
    C11 0.0268(6) 0.0287(6) 0.0282(6) 0.0045(5) 0.0072(5) 0.0032(5)
    C12 0.0291(6) 0.0308(6) 0.0325(6) 0.0086(5) 0.0040(5) 0.0023(5)
    C13 0.0337(7) 0.0318(7) 0.0292(6) 0.0058(5) 0.0038(5) 0.0016(5)
    C14 0.0370(7) 0.0267(6) 0.0336(6) 0.0071(5) 0.0152(5) 0.0046(5)
    C15 0.0317(7) 0.0418(8) 0.0401(7) 0.0154(6) 0.0108(6) 0.0061(6)
    C16 0.0274(7) 0.0412(8) 0.0348(6) 0.0082(6) 0.0038(5) 0.0027(5)
    C17 0.0569(9) 0.0345(7) 0.0368(7) 0.0054(6) 0.0154(6) -0.0030(5)
_geom_special_details
;
All s.u.'s (except the s.u. in the dihedral angle between two l.s. planes) are
estimated using the full covariance matrix. The cell s.u.'s are taken into
account individually in the estimation of s.u.'s in distances, angles and
torsion angles; correlations between s.u.'s in cell parameters are only used
when they are defined by crystal symmetry. An approximate (isotropic)
treatment of cell s.u.'s is used for estimating s.u.'s involving l.s. planes.
Least-squares planes (<i>x</i>,<i>y</i>,<i>z</i> in crystal coordinates) and
deviations from them (* indicates atom used to define plane)
- 3.7416 (0.0035) <i>x</i> + 4.8249 (0.0051) <i>y</i> - 7.9961 (0.0069)
<i>z</i> = 2.4746 (0.0052)
* 0.0019 (0.0009) C1 * -0.0098 (0.0009) C2 * 0.0101 (0.0008) C3 * -0.0023
(0.0008) C4 * -0.0059 (0.0008) C5 * 0.0061 (0.0008) C6 0.0307 (0.0018) C8 -
0.0505 (0.0021) O2 0.1508 (0.0021) O3 0.1865 (0.0030) C9
Rms deviation of fitted atoms = 0.0068
3.1094 (0.0040) <i>x</i> + 6.1432 (0.0055) <i>y</i> - 9.0638 (0.0075) <i>z</i>
= 4.7524 (0.0041)
Angle to previous plane (with approximate su) = 65.92 (0.05)
* 0.0117 (0.0009) C11 * -0.0089 (0.0009) C12 * -0.0016 (0.0009) C13 * 0.0091
(0.0009) C14 * -0.0060 (0.0010) C15 * -0.0043 (0.0010) C16 0.0476 (0.0018) O4
0.1434 (0.0024) C17
Rms deviation of fitted atoms = 0.0077
;
loop_
    _geom_bond_atom_site_label_1
    _geom_bond_atom_site_label_2
    _geom_bond_site_symmetry_2
    _geom_bond_distance
    _geom_bond_publ_flag
    O1 C4 . 1.3495(17) ?
    O1 H1 . 0.94(2) ?
    O2 C8 . 1.2205(18) ?
    O3 C8 . 1.3170(18) ?
    O3 C9 . 1.4496(19) ?
    O4 C14 . 1.3678(16) ?
    O4 C17 . 1.4169(19) ?
    Cl1 C1 . 1.7510(16) ?
    C1 C2 . 1.3870(19) ?
    C1 C6 . 1.4033(18) ?
    C2 C3 . 1.417(2) ?
    C2 C10 . 1.505(2) ?
    C3 C4 . 1.4121(18) ?
    C3 C8 . 1.4821(19) ?
    C4 C5 . 1.4052(18) ?
    C5 C6 . 1.3913(19) ?
    C5 C11 . 1.4925(18) ?
    C6 C7 . 1.5061(19) ?
    C7 H7A . 0.9800 ?
    C7 H7B . 0.9800 ?
    C7 H7C . 0.9800 ?
    C9 H9A . 0.9800 ?
    C9 H9B . 0.9800 ?
    C9 H9C . 0.9800 ?
    C10 H10A . 0.9800 ?
    C10 H10B . 0.9800 ?
    C10 H10C . 0.9800 ?
    C11 C12 . 1.3850(18) ?
    C11 C16 . 1.3937(19) ?
    C12 C13 . 1.3914(18) ?
    C12 H12 . 0.9500 ?
    C13 C14 . 1.3869(19) ?
    C13 H13 . 0.9500 ?
    C14 C15 . 1.387(2) ?
    C15 C16 . 1.382(2) ?
    C15 H15 . 0.9500 ?
    C16 H16 . 0.9500 ?
    C17 H17A . 0.9800 ?
    C17 H17B . 0.9800 ?
    C17 H17C . 0.9800 ?
loop_
    _geom_angle_atom_site_label_1
    _geom_angle_atom_site_label_2
    _geom_angle_atom_site_label_3
    _geom_angle_site_symmetry_1
    _geom_angle_site_symmetry_3
    _geom_angle
    _geom_angle_publ_flag
    C4 O1 H1 . . 104.4(13) ?
    C8 O3 C9 . . 116.73(12) ?
    C14 O4 C17 . . 118.03(11) ?
    C2 C1 C6 . . 124.48(12) ?
    C2 C1 Cl1 . . 118.94(10) ?
    C6 C1 Cl1 . . 116.58(10) ?
    C1 C2 C3 . . 116.76(12) ?
    C1 C2 C10 . . 120.28(13) ?
    C3 C2 C10 . . 122.94(12) ?
    C4 C3 C2 . . 119.62(12) ?
    C4 C3 C8 . . 116.31(12) ?
    C2 C3 C8 . . 124.06(12) ?
    O1 C4 C5 . . 115.99(11) ?
    O1 C4 C3 . . 122.28(12) ?
    C5 C4 C3 . . 121.72(12) ?
    C6 C5 C4 . . 118.97(11) ?
    C6 C5 C11 . . 121.90(11) ?
    C4 C5 C11 . . 119.13(11) ?
    C5 C6 C1 . . 118.42(12) ?
    C5 C6 C7 . . 121.32(12) ?
    C1 C6 C7 . . 120.25(12) ?
    C6 C7 H7A . . 109.5 ?
    C6 C7 H7B . . 109.5 ?
    H7A C7 H7B . . 109.5 ?
    C6 C7 H7C . . 109.5 ?
    H7A C7 H7C . . 109.5 ?
    H7B C7 H7C . . 109.5 ?
    O2 C8 O3 . . 120.57(12) ?
    O2 C8 C3 . . 123.38(12) ?
    O3 C8 C3 . . 116.05(12) ?
    O3 C9 H9A . . 109.5 ?
    O3 C9 H9B . . 109.5 ?
    H9A C9 H9B . . 109.5 ?
    O3 C9 H9C . . 109.5 ?
    H9A C9 H9C . . 109.5 ?
    H9B C9 H9C . . 109.5 ?
    C2 C10 H10A . . 109.5 ?
    C2 C10 H10B . . 109.5 ?
    H10A C10 H10B . . 109.5 ?
    C2 C10 H10C . . 109.5 ?
    H10A C10 H10C . . 109.5 ?
    H10B C10 H10C . . 109.5 ?
    C12 C11 C16 . . 117.68(12) ?
    C12 C11 C5 . . 121.30(11) ?
    C16 C11 C5 . . 121.01(11) ?
    C11 C12 C13 . . 121.91(12) ?
    C11 C12 H12 . . 119.0 ?
    C13 C12 H12 . . 119.0 ?
    C14 C13 C12 . . 119.20(12) ?
    C14 C13 H13 . . 120.4 ?
    C12 C13 H13 . . 120.4 ?
    O4 C14 C15 . . 115.94(12) ?
    O4 C14 C13 . . 124.23(12) ?
    C15 C14 C13 . . 119.83(12) ?
    C16 C15 C14 . . 120.05(12) ?
    C16 C15 H15 . . 120.0 ?
    C14 C15 H15 . . 120.0 ?
    C15 C16 C11 . . 121.29(12) ?
    C15 C16 H16 . . 119.4 ?
    C11 C16 H16 . . 119.4 ?
    O4 C17 H17A . . 109.5 ?
    O4 C17 H17B . . 109.5 ?
    H17A C17 H17B . . 109.5 ?
    O4 C17 H17C . . 109.5 ?
    H17A C17 H17C . . 109.5 ?
    H17B C17 H17C . . 109.5 ?
loop_
    _geom_torsion_atom_site_label_1
    _geom_torsion_atom_site_label_2
    _geom_torsion_atom_site_label_3
    _geom_torsion_atom_site_label_4
    _geom_torsion_site_symmetry_1
    _geom_torsion_site_symmetry_2
    _geom_torsion_site_symmetry_3
    _geom_torsion_site_symmetry_4
    _geom_torsion
    _geom_torsion_publ_flag
    C6 C1 C2 C3 . . . . -1.3(2) ?
    Cl1 C1 C2 C3 . . . . 178.26(9) ?
    C6 C1 C2 C10 . . . . 177.07(13) ?
    Cl1 C1 C2 C10 . . . . -3.41(19) ?
    C1 C2 C3 C4 . . . . 1.98(18) ?
    C10 C2 C3 C4 . . . . -176.30(12) ?
    C1 C2 C3 C8 . . . . -178.63(11) ?
    C10 C2 C3 C8 . . . . 3.1(2) ?
    C2 C3 C4 O1 . . . . 177.11(11) ?
    C8 C3 C4 O1 . . . . -2.32(17) ?
    C2 C3 C4 C5 . . . . -1.34(18) ?
    C8 C3 C4 C5 . . . . 179.22(10) ?
    O1 C4 C5 C6 . . . . -178.70(10) ?
    C3 C4 C5 C6 . . . . -0.15(18) ?
    O1 C4 C5 C11 . . . . 1.31(16) ?
    C3 C4 C5 C11 . . . . 179.86(10) ?
    C4 C5 C6 C1 . . . . 0.91(17) ?
    C11 C5 C6 C1 . . . . -179.10(10) ?
    C4 C5 C6 C7 . . . . -177.74(11) ?
    C11 C5 C6 C7 . . . . 2.25(18) ?
    C2 C1 C6 C5 . . . . -0.19(19) ?
    Cl1 C1 C6 C5 . . . . -179.72(9) ?
    C2 C1 C6 C7 . . . . 178.47(12) ?
    Cl1 C1 C6 C7 . . . . -1.06(16) ?
    C9 O3 C8 O2 . . . . -0.3(2) ?
    C9 O3 C8 C3 . . . . 179.38(12) ?
    C4 C3 C8 O2 . . . . 4.94(19) ?
    C2 C3 C8 O2 . . . . -174.47(12) ?
    C4 C3 C8 O3 . . . . -174.73(10) ?
    C2 C3 C8 O3 . . . . 5.86(19) ?
    C6 C5 C11 C12 . . . . -113.50(15) ?
    C4 C5 C11 C12 . . . . 66.49(17) ?
    C6 C5 C11 C16 . . . . 65.53(17) ?
    C4 C5 C11 C16 . . . . -114.48(14) ?
    C16 C11 C12 C13 . . . . -2.1(2) ?
    C5 C11 C12 C13 . . . . 176.99(12) ?
    C11 C12 C13 C14 . . . . 0.9(2) ?
    C17 O4 C14 C15 . . . . -176.38(12) ?
    C17 O4 C14 C13 . . . . 2.97(19) ?
    C12 C13 C14 O4 . . . . -178.45(11) ?
    C12 C13 C14 C15 . . . . 0.87(19) ?
    O4 C14 C15 C16 . . . . 178.07(12) ?
    C13 C14 C15 C16 . . . . -1.3(2) ?
    C14 C15 C16 C11 . . . . 0.0(2) ?
    C12 C11 C16 C15 . . . . 1.6(2) ?
    C5 C11 C16 C15 . . . . -177.44(12) ?
loop_
    _geom_hbond_atom_site_label_D
    _geom_hbond_atom_site_label_H
    _geom_hbond_atom_site_label_A
    _geom_hbond_site_symmetry_A
    _geom_hbond_distance_DH
    _geom_hbond_distance_HA
    _geom_hbond_distance_DA
    _geom_hbond_angle_DHA
    _geom_hbond_publ_flag
    O1 H1 O2 . 0.94(2) 1.63(2) 2.5061(18) 153(2) y
    C7 H7C Cl1 . 0.98 2.74 2.957(2) 93 y
    C10 H10A Cl1 . 0.98 2.45 3.003(2) 115 y
    C10 H10B O3 . 0.98 2.28 2.662(2) 102 y
    C10 H10C O3 . 0.98 2.57 2.662(2) 85 y
    C9 H9A O2 2_476 0.98 2.73 3.242(3) 113 y
    C9 H9C O2 2_476 0.98 2.96 3.242(3) 98 y
    C15 H15 O4 2_665 0.95 2.50 3.437(2) 170 y
data_global
_journal_date_recd_electronic     2009-07-23
_journal_date_accepted     2009-08-11
_journal_name_full     'Acta Crystallographica, Section E'
_journal_year     2009
_journal_volume     65
_journal_issue      9
_journal_page_first     o2176
_journal_page_last     o2176
_journal_paper_category     QO
_journal_coeditor_code     PV2189
_publ_contact_author_name     'Muhammad Adeel'
_publ_contact_author_address
;
Department of Chemistry, Gomal University, Dera Ismail Khan (NWFP) Pakistan.
;
_publ_contact_author_email     'muhammad_adeel2000@yahoo.com'
_publ_contact_author_fax     '+92 (0)966/750255'
_publ_contact_author_phone     "+92 (0)336/7224917"
_publ_section_title
;
Methyl 5-chloro-2-hydroxy-3-(4-methoxyphenyl)-4,6-dimethylbenzoate
;
loop_
    _publ_author_name
    _publ_author_address
    'Muhammad Adeel'
;
Gomal University
Department of Chemistry
Dera Ismail Khan (NWFP)
Pakistan
;
    'Irshad Ali'
;
Gomal University
Department of Chemistry
Dera Ismail Khan (NWFP)
Pakistan
;
    'Peter Langer'
;
Universit\"at Rostock
Institut f\"ur Chemie
Abteilung f\"ur Organische Chemie
Albert-Einstein-Strasse 3a
18059 Rostock
Germany
Leibniz-Institut f\"ur Katalyse e.V.
an der Universit\"at Rostock
Albert-Einstein-Strasse 29a
18059 Rostock
Germany
;
    'Alexander Villinger'
;
Universit\"at Rostock
Institut f\"ur Chemie
Abteilung f\"ur Anorganische Chemie
Albert-Einstein-Strasse 3a
18059 Rostock
Germany
;
