# Supplementary material for: Methyl 5-chloro-2-hydr­oxy-3-(4-methoxy­phen­yl)-4,6-dimethyl­benzoate
Source: Acta Crystallogr Sect E Struct Rep Online. 2009 Aug 19;65(Pt 9):o2176. doi: 10.1107/S1600536809031614 (PMC2969919; doi:10.1107/S1600536809031614)
Supplement: Supplementary file 2 [file e-65-o2176-Isup2.hkl]

#
# h,k,l, Fc-squared, Fo-squared, sigma(Fo-squared) and status flag
#
data_I
_shelx_title ' a1 in P-1'
_shelx_refln_list_code          4
_shelx_F_calc_maximum      124.62
_exptl_crystal_F_000       336.00
_reflns_d_resolution_high  0.7330
 
loop_
 _symmetry_equiv_pos_as_xyz
 'x, y, z'
 '-x, -y, -z'
 
_cell_length_a     6.5341
_cell_length_b     9.5743
_cell_length_c    12.6937
_cell_angle_alpha  97.420
_cell_angle_beta  100.562
_cell_angle_gamma  96.042
 
_shelx_F_squared_multiplier     1.000
 
loop_
 _refln_index_h
 _refln_index_k
 _refln_index_l
 _refln_F_squared_calc
 _refln_F_squared_meas
 _refln_F_squared_sigma
 _refln_observed_status
   2   0   0       11.12        8.12      0.26 o
   3   0   0      397.95      392.89      3.88 o
   4   0   0      208.20      194.15      2.39 o
   5   0   0        0.64        0.19      0.45 o
   6   0   0      321.71      327.65      6.27 o
   7   0   0       27.75       23.34      2.76 o
   8   0   0        0.19        0.00      2.07 o
  -8   1   0       18.58       24.03      3.18 o
  -7   1   0       50.82       54.00      3.87 o
  -6   1   0       92.78       88.93      2.05 o
  -5   1   0      137.81      134.62      1.91 o
  -4   1   0        8.79        6.29      0.45 o
  -3   1   0      367.64      366.51      3.30 o
  -2   1   0       16.90       11.87      0.29 o
   2   1   0      346.84      334.39      3.24 o
   3   1   0      153.96      175.82      2.00 o
   4   1   0      113.28      111.95      1.58 o
   5   1   0        0.86        0.00      0.44 o
   6   1   0      296.75      299.61      6.81 o
   7   1   0        7.22        9.53      2.35 o
   8   1   0        0.44        0.55      2.35 o
  -8   2   0        3.04        6.49      2.49 o
  -7   2   0       27.67       30.25      3.04 o
  -6   2   0       40.21       41.82      1.53 o
  -5   2   0       28.77       30.83      0.87 o
  -4   2   0     1150.60     1165.63     11.72 o
  -3   2   0      221.93      230.53      2.18 o
  -2   2   0       40.50       55.11      0.62 o
  -1   2   0       99.04       88.86      2.62 o
   1   2   0      271.93      253.96      2.27 o
   2   2   0       16.41       15.61      0.50 o
   3   2   0      100.98      118.89      1.56 o
   4   2   0        1.98        1.40      0.41 o
   5   2   0       64.93       69.16      1.38 o
   6   2   0      134.94      128.49      3.85 o
   7   2   0        5.54        2.76      2.07 o
   8   2   0        5.67        7.73      2.62 o
  -8   3   0        7.43        8.29      2.49 o
  -7   3   0        8.45        6.91      2.07 o
  -6   3   0        1.04        0.88      0.69 o
  -5   3   0      138.34      150.89      2.01 o
  -4   3   0      210.11      219.18      2.56 o
  -3   3   0      214.37      221.37      2.13 o
  -2   3   0      131.27      142.78      1.43 o
  -1   3   0        0.39        0.73      0.16 o
   0   3   0      526.50      528.61      4.57 o
   1   3   0      250.71      268.08      2.65 o
   2   3   0        0.61        0.37      0.27 o
   3   3   0      762.13      820.52      8.82 o
   4   3   0       11.39        9.50      0.53 o
   5   3   0        1.88        0.33      0.56 o
   6   3   0        0.02        0.00      1.17 o
   7   3   0       11.27        9.12      2.35 o
   8   3   0       15.21       13.12      2.90 o
  -8   4   0        2.26        5.66      2.49 o
  -7   4   0        6.02        7.32      2.35 o
  -6   4   0        5.89        4.43      0.82 o
  -5   4   0       23.77       27.62      0.87 o
  -4   4   0        1.81        2.85      0.40 o
  -3   4   0       64.76       66.85      0.95 o
  -2   4   0      724.61      768.79      7.01 o
  -1   4   0      727.53      717.55      5.94 o
   0   4   0      216.48      206.77      2.25 o
   1   4   0       39.61       39.27      0.70 o
   2   4   0      923.51     1000.80      9.99 o
   3   4   0      631.92      626.78      6.45 o
   4   4   0       40.43       37.65      0.96 o
   5   4   0      115.12      110.15      2.36 o
   6   4   0      102.93      101.51      5.11 o
   7   4   0       35.70       38.12      3.59 o
  -8   5   0        0.82        0.00      2.35 o
  -7   5   0        0.01        1.10      2.07 o
  -6   5   0      104.21       96.30      2.81 o
  -5   5   0       10.87        9.87      0.71 o
  -4   5   0       31.21       36.60      0.89 o
  -3   5   0      193.60      198.58      2.37 o
  -2   5   0        5.78        5.82      0.34 o
  -1   5   0      368.27      355.19      3.11 o
   0   5   0      291.13      283.30      2.93 o
   1   5   0      670.44      654.64      6.66 o
   2   5   0       55.59       38.63      0.81 o
   3   5   0       81.25       72.61      1.21 o
   4   5   0      212.94      207.26      2.73 o
   5   5   0        0.30        0.00      1.02 o
   6   5   0       30.97       27.21      2.90 o
   7   5   0       11.89        9.67      2.62 o
  -8   6   0       12.77       17.40      3.18 o
  -7   6   0       34.03       23.34      3.04 o
  -6   6   0        7.97       12.54      1.34 o
  -5   6   0      131.18      121.83      2.35 o
  -4   6   0       46.12       43.51      1.02 o
  -3   6   0       17.54       19.16      0.75 o
  -2   6   0       22.76       19.61      0.55 o
  -1   6   0      114.87      116.89      1.40 o
   0   6   0       56.41       62.10      0.93 o
   1   6   0      134.34      139.12      1.78 o
   2   6   0       63.16       72.21      1.21 o
   3   6   0      331.62      309.60      3.77 o
   4   6   0       97.72       75.67      1.71 o
   5   6   0       41.87       32.59      3.04 o
   6   6   0       22.85       21.55      2.90 o
   7   6   0        7.86        1.24      2.35 o
  -7   7   0        1.96        2.35      2.35 o
  -6   7   0        0.25        0.00      1.41 o
  -5   7   0        6.18        7.03      0.90 o
  -4   7   0       13.17       11.92      0.75 o
  -3   7   0        0.93        1.07      0.48 o
  -2   7   0      393.74      401.22      4.17 o
  -1   7   0      107.08      116.26      1.56 o
   0   7   0      129.81      126.18      1.56 o
   1   7   0      172.16      182.28      2.48 o
   2   7   0       28.23       30.72      1.08 o
   3   7   0       79.60       72.41      1.68 o
   4   7   0      121.16      112.27      7.32 o
   5   7   0        0.40        0.00      1.93 o
   6   7   0        0.17        0.14      2.21 o
  -7   8   0        0.74        5.11      2.62 o
  -6   8   0        2.67        2.23      1.73 o
  -5   8   0       13.81       11.02      1.35 o
  -4   8   0       12.29       11.53      1.02 o
  -3   8   0      280.86      273.45      3.84 o
  -2   8   0       25.86       26.33      1.00 o
  -1   8   0      417.12      409.32      4.89 o
   0   8   0      616.31      600.93      6.86 o
   1   8   0        9.66        8.59      0.69 o
   2   8   0        1.05        0.48      0.68 o
   3   8   0       43.44       47.16      2.44 o
   4   8   0      171.48      157.17      6.77 o
   5   8   0       14.20       14.50      2.62 o
   6   8   0       55.48       64.64      4.70 o
  -7   9   0       12.63       13.67      3.31 o
  -6   9   0        4.49        9.39      2.76 o
  -5   9   0        4.79        4.23      1.19 o
  -4   9   0        7.92        5.29      0.99 o
  -3   9   0       61.29       55.67      2.17 o
  -2   9   0      145.77      143.51      2.66 o
  -1   9   0      257.27      244.59      4.41 o
   0   9   0       45.32       42.40      1.73 o
   1   9   0        3.30        2.51      0.81 o
   2   9   0      138.18      126.17      3.38 o
   3   9   0        1.51        0.00      1.93 o
   4   9   0      151.03      155.79      7.04 o
   5   9   0       70.28       74.72      4.97 o
  -6  10   0       10.57       13.12      3.04 o
  -5  10   0       45.17       53.73      4.42 o
  -4  10   0       14.53       14.65      1.46 o
  -3  10   0        0.04        0.46      1.02 o
  -2  10   0       41.07       43.30      2.07 o
  -1  10   0        9.39        6.43      1.22 o
   0  10   0      119.25      124.44      2.86 o
   1  10   0       20.16       21.06      1.59 o
   2  10   0       73.73       71.97      3.22 o
   3  10   0        9.75        8.42      2.49 o
   4  10   0        1.17        0.00      2.21 o
  -5  11   0       66.70       82.04      5.52 o
  -4  11   0       22.99       21.17      4.01 o
  -3  11   0       17.04       20.31      2.90 o
  -2  11   0        3.04        3.50      1.25 o
  -1  11   0       10.25       11.19      1.38 o
   0  11   0        2.61        1.87      1.21 o
   1  11   0       95.55      105.24      5.66 o
   2  11   0       34.45       32.18      3.45 o
   3  11   0        0.17        0.00      2.07 o
  -4  12   0        0.27        0.00      2.49 o
  -3  12   0        5.96        9.14      1.90 o
  -2  12   0        0.68        1.99      1.65 o
  -1  12   0        4.20        3.31      1.65 o
   0  12   0        3.12        0.00      2.21 o
   1  12   0        0.03        0.00      2.21 o
   2  12   0        0.83        4.14      2.49 o
   1 -13   1        5.38        6.77      2.62 o
  -2 -12   1        5.18        6.91      2.62 o
  -1 -12   1       62.32       78.45      5.11 o
   0 -12   1       26.92       26.69      2.29 o
   1 -12   1       17.98       17.41      2.05 o
   2 -12   1        6.77        7.11      1.76 o
   3 -12   1        2.28        2.22      1.69 o
   4 -12   1        7.06       10.50      3.04 o
  -3 -11   1        1.74        1.52      2.35 o
  -2 -11   1       63.43       69.33      4.83 o
  -1 -11   1        4.41        5.01      2.35 o
   0 -11   1        2.14        1.61      1.19 o
   1 -11   1        2.44        1.48      1.17 o
   2 -11   1        2.49        3.17      1.19 o
   3 -11   1        3.92        4.76      1.56 o
   4 -11   1       33.55       36.60      3.73 o
   5 -11   1        0.00        0.00      2.49 o
  -4 -10   1       23.55       29.00      3.45 o
  -3 -10   1      100.65      101.79      5.52 o
  -2 -10   1        4.01        2.90      1.17 o
  -1 -10   1        1.88        4.18      0.95 o
   0 -10   1       13.22       14.61      1.60 o
   1 -10   1       15.95       17.24      1.41 o
   2 -10   1       61.12       61.78      2.39 o
   3 -10   1       19.22       17.42      1.49 o
   4 -10   1        2.12        2.46      1.33 o
   5 -10   1        1.43        1.24      2.21 o
   6 -10   1        0.72        0.00      2.35 o
  -5  -9   1        5.74        4.14      2.76 o
  -4  -9   1       12.09        9.25      2.49 o
  -3  -9   1       34.95       34.76      2.15 o
  -2  -9   1        1.95        1.64      0.87 o
  -1  -9   1        0.18        0.00      0.96 o
   0  -9   1        5.92        7.23      0.80 o
   1  -9   1      420.98      418.34      6.06 o
   2  -9   1      243.33      237.94      4.34 o
   3  -9   1       85.14       89.75      2.33 o
   4  -9   1        0.14        0.00      1.03 o
   5  -9   1        3.89        4.14      1.56 o
   6  -9   1        3.89        5.25      2.62 o
  -6  -8   1        0.86        0.28      2.35 o
  -5  -8   1       33.75       32.73      3.31 o
  -4  -8   1        7.44        6.63      2.21 o
  -3  -8   1       72.59       71.34      2.30 o
  -2  -8   1      106.88      103.82      2.14 o
  -1  -8   1       51.02       53.78      1.28 o
   0  -8   1        0.01        0.60      0.62 o
   1  -8   1      243.47      239.83      3.12 o
   2  -8   1        0.48        0.56      0.50 o
   3  -8   1       93.46       93.68      1.77 o
   4  -8   1        3.28        3.20      0.82 o
   5  -8   1       14.85       17.53      1.46 o
   6  -8   1        0.51        0.14      2.07 o
   7  -8   1      225.95      240.59      9.81 o
  -6  -7   1        0.26        0.00      2.07 o
  -5  -7   1       93.50       93.50      5.11 o
  -4  -7   1      105.90      101.91      3.56 o
  -3  -7   1        0.03        1.07      0.84 o
  -2  -7   1       60.01       61.70      1.27 o
  -1  -7   1      453.31      458.29      4.68 o
   0  -7   1      171.13      162.84      1.97 o
   1  -7   1       48.78       47.17      0.93 o
   2  -7   1       32.38       33.39      0.98 o
   3  -7   1       13.16       15.77      0.67 o
   4  -7   1       26.75       27.06      1.77 o
   5  -7   1        0.46        0.55      0.95 o
   6  -7   1       33.96       26.62      2.69 o
   7  -7   1        5.04        0.00      2.35 o
  -7  -6   1       21.70       23.06      3.31 o
  -6  -6   1       45.64       38.12      3.45 o
  -5  -6   1       56.22       57.46      3.87 o
  -4  -6   1        2.52        1.16      0.67 o
  -3  -6   1      289.89      244.41      3.11 o
  -2  -6   1      189.60      190.45      2.32 o
  -1  -6   1       18.01       18.61      0.54 o
   0  -6   1      642.31      671.76      6.21 o
   1  -6   1      144.84      144.88      1.63 o
   2  -6   1       44.45       42.85      0.84 o
   3  -6   1      484.00      492.74      5.26 o
   4  -6   1        2.29        1.87      0.54 o
   5  -6   1       26.79       19.58      0.97 o
   6  -6   1        0.92        0.00      1.93 o
   7  -6   1        8.63       10.50      2.62 o
   8  -6   1        0.63        0.97      2.49 o
  -7  -5   1       26.18       31.77      3.45 o
  -6  -5   1       60.11       58.70      4.01 o
  -5  -5   1       78.41       80.75      2.42 o
  -4  -5   1       50.02       42.24      1.17 o
  -3  -5   1      175.49      181.22      2.39 o
  -2  -5   1        1.13        2.25      0.32 o
  -1  -5   1      340.88      360.84      3.63 o
   0  -5   1      344.76      356.18      3.24 o
   1  -5   1        8.17        9.67      0.38 o
   2  -5   1       16.32       17.27      0.50 o
   3  -5   1       65.21       74.65      1.18 o
   4  -5   1       92.75       87.21      1.30 o
   5  -5   1        3.56        5.32      0.65 o
   6  -5   1       13.50       12.50      1.26 o
   7  -5   1        5.60        4.28      2.21 o
   8  -5   1        0.34        0.00      2.49 o
  -8  -4   1       20.41       25.69      3.45 o
  -7  -4   1        0.02        0.83      2.35 o
  -6  -4   1       10.51       11.19      2.21 o
  -5  -4   1       47.41       48.33      1.38 o
  -4  -4   1       14.55       14.18      0.61 o
  -3  -4   1      231.48      246.56      3.21 o
  -2  -4   1      550.52      670.60      6.81 o
  -1  -4   1      702.75      769.25      7.29 o
   0  -4   1      162.18      165.66      1.61 o
   1  -4   1      143.70      142.35      1.71 o
   2  -4   1        2.89        4.36      0.29 o
   3  -4   1       15.03       23.00      0.59 o
   4  -4   1      104.31      106.87      1.42 o
   5  -4   1      146.03      148.89      2.14 o
   6  -4   1       16.64       18.13      1.32 o
   7  -4   1        3.35        5.25      2.07 o
   8  -4   1        0.06        0.00      2.35 o
  -8  -3   1        1.19        0.00      2.35 o
  -7  -3   1        6.13        5.94      2.21 o
  -6  -3   1      137.11      131.33      3.27 o
  -5  -3   1       28.86       25.46      0.89 o
  -4  -3   1       33.12       36.35      0.90 o
  -3  -3   1        4.78        4.61      0.73 o
  -2  -3   1     2441.79     2625.10     25.64 o
  -1  -3   1      175.62      163.25      1.71 o
   0  -3   1       52.09       46.49      0.64 o
   1  -3   1     2455.30     2341.05     18.17 o
   2  -3   1       40.84       56.24      0.71 o
   3  -3   1        6.68        3.11      0.30 o
   4  -3   1       62.39       70.11      1.06 o
   5  -3   1       24.53       25.74      0.76 o
   6  -3   1       26.88       25.89      1.75 o
   7  -3   1        1.00        2.62      1.93 o
   8  -3   1       17.67       24.03      3.18 o
  -8  -2   1        3.49        0.14      2.21 o
  -7  -2   1       90.07       79.14      4.70 o
  -6  -2   1       84.98       74.83      2.36 o
  -5  -2   1      140.79      138.48      2.16 o
  -4  -2   1      113.45      106.90      1.55 o
  -3  -2   1      120.23      126.71      1.55 o
  -2  -2   1      788.94      741.39      7.43 o
  -1  -2   1     2366.02     2417.06     21.16 o
   0  -2   1      825.32      706.36     28.21 o
   1  -2   1     4872.65     4737.54     53.56 o
   2  -2   1     1344.44     1422.11     11.57 o
   3  -2   1        6.96       10.13      0.33 o
   4  -2   1      169.00      161.74      1.96 o
   5  -2   1       17.38       15.65      0.64 o
   6  -2   1        5.53        7.55      1.22 o
   7  -2   1        7.48        7.18      2.21 o
   8  -2   1       48.04       54.14      4.42 o
  -8  -1   1        2.04        1.24      2.21 o
  -7  -1   1      100.01       83.56      4.70 o
  -6  -1   1     1171.78     1168.79     17.25 o
  -5  -1   1       24.84       24.45      0.79 o
  -4  -1   1      247.30      248.48      2.97 o
  -3  -1   1      443.17      454.09      4.67 o
  -2  -1   1     1684.50     1731.95     17.01 o
   2  -1   1      446.31      436.92      3.65 o
   3  -1   1      262.42      269.68      2.62 o
   4  -1   1       30.87       24.34      0.66 o
   5  -1   1      175.36      168.29      2.25 o
   6  -1   1       22.49       25.91      1.75 o
   7  -1   1       33.69       37.70      3.18 o
   8  -1   1       55.10       56.21      4.28 o
  -8   0   1        2.35        1.66      2.21 o
  -7   0   1       80.08       77.90      4.70 o
  -6   0   1       20.46       22.98      1.09 o
  -5   0   1       37.43       40.10      0.97 o
  -4   0   1        1.97        2.06      0.38 o
  -3   0   1      476.02      472.41      4.60 o
  -2   0   1      221.11      208.70      2.10 o
   2   0   1     2144.74     2164.01     20.12 o
   3   0   1      157.80      164.81      1.77 o
   4   0   1      145.62      142.67      1.84 o
   5   0   1      162.78      163.65      2.19 o
   6   0   1       49.74       55.48      4.28 o
   7   0   1      503.05      471.38     15.61 o
   8   0   1        1.85        1.52      2.21 o
  -8   1   1        0.04        1.24      2.21 o
  -7   1   1        0.20        2.35      2.07 o
  -6   1   1        9.32       12.13      0.92 o
  -5   1   1        4.41        3.74      0.50 o
  -4   1   1      249.66      254.49      2.83 o
  -3   1   1       16.33       24.19      0.51 o
  -2   1   1      384.10      402.38      3.54 o
   1   1   1        0.36        0.00      0.23 o
   2   1   1      113.72      115.15      1.31 o
   3   1   1      111.88       98.20      1.24 o
   4   1   1      359.51      348.19      3.98 o
   5   1   1       82.43       81.48      1.38 o
   6   1   1       11.99       12.83      1.36 o
   7   1   1       54.55       46.54      3.73 o
   8   1   1        3.31        5.39      2.35 o
  -8   2   1       13.12       13.54      2.76 o
  -7   2   1        0.09        1.24      1.93 o
  -6   2   1        0.00        0.19      0.78 o
  -5   2   1       48.69       47.78      1.05 o
  -4   2   1      372.83      399.58      4.27 o
  -3   2   1     1077.64     1150.22     10.90 o
  -2   2   1        0.29        0.24      0.17 o
  -1   2   1        1.63        1.62      0.19 o
   0   2   1      769.03      750.77     12.45 o
   1   2   1       34.65       30.75      0.46 o
   2   2   1      341.86      401.56      4.12 o
   3   2   1     1372.11     1524.62     15.07 o
   4   2   1      201.43      204.55      2.51 o
   5   2   1       40.18       39.24      0.95 o
   6   2   1        1.70        0.00      1.45 o
   7   2   1       84.11       81.49      4.56 o
   8   2   1        2.19        0.00      2.07 o
  -8   3   1        6.06        3.59      2.49 o
  -7   3   1        0.11        0.55      1.93 o
  -6   3   1        4.74        3.98      0.78 o
  -5   3   1       19.15       15.36      0.77 o
  -4   3   1      338.77      323.80      3.56 o
  -3   3   1      748.63      728.51      6.67 o
  -2   3   1        0.60        0.23      0.21 o
  -1   3   1      541.42      540.80      4.72 o
   0   3   1      729.44      780.31      6.67 o
   1   3   1     1657.42     1733.56     15.25 o
   2   3   1     1011.88     1106.89     10.37 o
   3   3   1       65.63       91.54      1.32 o
   4   3   1      667.86      681.71      7.48 o
   5   3   1       35.90       37.84      1.13 o
   6   3   1       28.74       25.41      2.76 o
   7   3   1       21.33       22.10      2.90 o
   8   3   1       50.29       54.55      4.42 o
  -8   4   1       45.34       46.27      4.01 o
  -7   4   1        4.92        2.90      2.21 o
  -6   4   1        2.73        1.55      0.67 o
  -5   4   1       88.26       81.54      1.45 o
  -4   4   1      114.52      109.42      1.74 o
  -3   4   1       12.32        8.06      0.43 o
  -2   4   1     1011.84     1101.54      9.05 o
  -1   4   1      305.09      281.41      2.59 o
   0   4   1       27.57       17.95      0.43 o
   1   4   1       46.41       47.45      0.74 o
   2   4   1       43.64       36.18      0.73 o
   3   4   1      183.35      175.21      2.09 o
   4   4   1        6.41        4.21      0.53 o
   5   4   1        1.54        1.59      1.59 o
   6   4   1        0.72        0.00      1.66 o
   7   4   1        1.31        0.14      2.07 o
  -8   5   1        2.56        3.87      2.49 o
  -7   5   1       49.69       43.92      3.73 o
  -6   5   1       40.74       38.68      1.67 o
  -5   5   1        0.52        0.00      0.51 o
  -4   5   1       33.02       30.79      0.75 o
  -3   5   1      585.91      574.77      5.37 o
  -2   5   1      934.58     1004.58      8.70 o
  -1   5   1      120.23      116.52      1.35 o
   0   5   1     1282.34     1390.77     12.40 o
   1   5   1      169.09      194.98      2.23 o
   2   5   1        3.71        3.49      0.40 o
   3   5   1       49.40       53.20      1.02 o
   4   5   1        5.29        3.42      0.69 o
   5   5   1        1.10        1.36      0.95 o
   6   5   1        6.53        4.14      2.07 o
   7   5   1        5.83        6.63      2.35 o
  -8   6   1       34.22       52.48      4.70 o
  -7   6   1       22.16       22.03      2.10 o
  -6   6   1      273.96      257.85      5.58 o
  -5   6   1       14.29       12.59      0.85 o
  -4   6   1       13.33       14.04      0.73 o
  -3   6   1      120.60      117.36      1.70 o
  -2   6   1        0.34        1.00      0.36 o
  -1   6   1        0.34        1.62      0.31 o
   0   6   1      168.65      178.35      2.02 o
   1   6   1        2.40        1.47      0.41 o
   2   6   1       47.92       46.39      0.97 o
   3   6   1       35.25       38.34      1.22 o
   4   6   1       12.18       12.71      1.30 o
   5   6   1       41.97       45.85      3.45 o
   6   6   1       14.54       13.12      2.49 o
   7   6   1        3.45        1.66      2.49 o
  -7   7   1      150.58      156.21      7.32 o
  -6   7   1      151.02      143.51      3.75 o
  -5   7   1        2.27        1.53      0.83 o
  -4   7   1       47.17       38.97      1.17 o
  -3   7   1        0.63        1.30      0.52 o
  -2   7   1      265.54      252.76      2.82 o
  -1   7   1       35.08       34.69      0.79 o
   0   7   1      446.10      437.29      4.76 o
   1   7   1       85.77       82.92      1.37 o
   2   7   1       46.79       48.53      1.11 o
   3   7   1       46.19       45.33      1.58 o
   4   7   1       53.63       59.93      4.01 o
   5   7   1       39.30       36.88      3.18 o
   6   7   1      131.76      138.11      6.77 o
  -7   8   1       33.83       31.63      3.73 o
  -6   8   1        1.95        0.66      1.19 o
  -5   8   1        7.88        8.22      1.04 o
  -4   8   1       43.27       44.31      1.71 o
  -3   8   1      136.79      129.31      2.42 o
  -2   8   1      266.05      264.53      3.39 o
  -1   8   1       82.76       81.65      1.49 o
   0   8   1      247.90      243.32      2.96 o
   1   8   1        9.30       10.50      0.92 o
   2   8   1      122.17      129.93      5.02 o
   3   8   1      111.81      118.06      7.46 o
   4   8   1        0.46        0.00      1.93 o
   5   8   1       33.24       36.32      3.59 o
  -7   9   1        0.09        0.00      2.62 o
  -6   9   1        0.00        0.00      2.21 o
  -5   9   1       11.51       14.59      1.49 o
  -4   9   1       21.36       22.37      2.35 o
  -3   9   1        6.19        5.67      1.11 o
  -2   9   1        0.97        0.00      0.82 o
  -1   9   1      142.59      141.48      3.57 o
   0   9   1       61.34       57.24      1.75 o
   1   9   1        3.23        1.20      0.96 o
   2   9   1       91.25       89.13      3.46 o
   3   9   1      181.95      183.00      7.60 o
   4   9   1       14.77       22.24      2.90 o
   5   9   1        6.44        3.73      2.62 o
  -6  10   1        1.89        0.00      2.49 o
  -5  10   1       21.26       25.33      2.24 o
  -4  10   1       43.66       43.19      2.12 o
  -3  10   1        0.09        0.00      1.06 o
  -2  10   1        0.49        0.00      0.98 o
  -1  10   1       14.81       15.43      1.16 o
   0  10   1       20.50       20.51      1.55 o
   1  10   1        0.27        0.00      1.22 o
   2  10   1        8.23        6.08      1.61 o
   3  10   1        1.81        2.21      2.21 o
   4  10   1        0.24        0.00      2.35 o
  -5  11   1        2.92       11.19      2.90 o
  -4  11   1        0.30        0.00      1.49 o
  -3  11   1        8.74        5.46      1.66 o
  -2  11   1       10.18       10.12      1.55 o
  -1  11   1        3.50        0.99      1.17 o
   0  11   1        6.18        3.25      2.42 o
   1  11   1       26.69       25.41      3.04 o
   2  11   1       43.91       44.20      3.87 o
   3  11   1        0.18        0.00      2.21 o
  -4  12   1        0.87        0.67      1.73 o
  -3  12   1        0.60        2.20      1.71 o
  -2  12   1       14.34       17.40      3.04 o
  -1  12   1        7.43        2.62      2.35 o
   0  12   1        4.37        3.59      2.35 o
   1  12   1       23.40       29.28      3.45 o
   1 -13   2        4.02        6.56      1.86 o
  -2 -12   2       15.84       18.37      3.18 o
  -1 -12   2       15.67       20.17      2.25 o
   0 -12   2        3.97        4.14      1.66 o
   1 -12   2        0.38        0.69      1.56 o
   2 -12   2        0.76        0.00      2.90 o
   3 -12   2        6.86        8.84      2.76 o
   4 -12   2        3.42        3.18      2.62 o
  -3 -11   2       17.00       13.26      2.90 o
  -2 -11   2        0.25        1.09      2.56 o
  -1 -11   2        1.52        0.84      1.41 o
   0 -11   2       19.68       19.48      1.59 o
   1 -11   2        2.78        2.00      1.17 o
   2 -11   2       36.77       33.84      4.21 o
   3 -11   2        7.22        9.30      2.56 o
   4 -11   2        5.63        6.77      2.62 o
   5 -11   2        8.54       13.95      3.04 o
  -4 -10   2       27.81       26.24      3.31 o
  -3 -10   2       18.15       16.39      1.95 o
  -2 -10   2        3.27        2.79      1.16 o
  -1 -10   2       63.61       62.32      2.81 o
   0 -10   2       34.04       36.84      1.89 o
   1 -10   2       86.39       80.97      4.08 o
   2 -10   2        1.74        1.78      0.94 o
   3 -10   2       35.07       32.21      1.81 o
   4 -10   2        2.99        1.31      1.46 o
   5 -10   2        7.79        4.83      2.49 o
   6 -10   2        0.84        0.28      2.35 o
  -5  -9   2       44.33       49.03      4.14 o
  -4  -9   2       19.05       18.92      2.90 o
  -3  -9   2      135.52      122.85      4.09 o
  -2  -9   2       19.67       23.13      1.25 o
  -1  -9   2       69.60       73.15      2.05 o
   0  -9   2       10.00       10.67      0.82 o
   1  -9   2      719.43      705.48      9.63 o
   2  -9   2       34.03       35.21      1.48 o
   3  -9   2       16.98       19.23      1.17 o
   4  -9   2        2.40        0.08      1.03 o
   5  -9   2        1.83        1.27      1.51 o
   6  -9   2        2.87        7.32      2.62 o
  -6  -8   2       38.63       41.99      3.87 o
  -5  -8   2      110.27      108.28      5.66 o
  -4  -8   2       70.87       70.30      3.02 o
  -3  -8   2        2.81        0.44      0.87 o
  -2  -8   2      167.09      159.04      2.71 o
  -1  -8   2       11.50       11.12      0.76 o
   0  -8   2      256.79      259.25      3.33 o
   1  -8   2       77.21       80.45      1.50 o
   2  -8   2       22.17       24.99      0.86 o
   3  -8   2       17.27       21.97      0.99 o
   4  -8   2       16.25       13.56      1.05 o
   5  -8   2        2.25        1.06      1.41 o
   6  -8   2        0.76        0.00      2.07 o
   7  -8   2        0.55        4.01      2.49 o
  -6  -7   2       39.11       44.75      3.87 o
  -5  -7   2       14.10       12.57      2.49 o
  -4  -7   2       27.75       37.32      1.76 o
  -3  -7   2      113.45      100.56      2.89 o
  -2  -7   2       26.69       27.15      0.92 o
   0  -7   2        0.01        0.61      0.38 o
   1  -7   2       60.04       62.14      1.00 o
   2  -7   2        9.07        7.00      0.53 o
   3  -7   2       12.93       12.46      0.63 o
   4  -7   2      113.29      104.99      1.92 o
   5  -7   2        3.34        2.56      0.97 o
   6  -7   2       25.89       22.74      2.04 o
   7  -7   2       15.63       18.37      3.04 o
  -7  -6   2       37.99       44.33      4.01 o
  -6  -6   2       10.90       12.29      2.62 o
  -5  -6   2        4.79        6.12      1.36 o
  -4  -6   2       45.22       41.04      1.71 o
  -3  -6   2        3.90        7.76      0.60 o
  -2  -6   2      111.55      124.14      1.61 o
  -1  -6   2        6.11        9.27      0.50 o
   0  -6   2        7.69        9.09      0.45 o
   1  -6   2       22.47       23.62      0.61 o
   2  -6   2       29.04       21.88      0.62 o
   3  -6   2       90.30       90.53      1.31 o
   4  -6   2      138.94      135.80      2.00 o
   5  -6   2       17.83       12.02      1.20 o
   6  -6   2        0.10        0.00      1.38 o
   7  -6   2        5.95        5.66      2.35 o
   8  -6   2        0.30        2.49      2.49 o
  -7  -5   2        0.53        0.00      2.21 o
  -6  -5   2        7.67       12.84      2.49 o
  -5  -5   2       57.62       57.29      2.01 o
  -4  -5   2        3.31        3.04      0.57 o
  -3  -5   2        0.68        1.19      0.41 o
  -2  -5   2      281.16      273.17      2.88 o
  -1  -5   2      440.81      437.78      3.94 o
   0  -5   2        0.46        0.43      0.24 o
   1  -5   2      184.40      195.65      2.20 o
   2  -5   2      308.33      297.89      3.08 o
   3  -5   2      254.63      260.20      2.97 o
   4  -5   2       10.01        7.67      0.50 o
   5  -5   2        0.02        0.06      0.53 o
   6  -5   2       46.12       52.90      3.68 o
   7  -5   2        3.35        2.76      2.07 o
   8  -5   2        3.41        3.18      2.21 o
  -8  -4   2       14.22       16.30      3.18 o
  -7  -4   2       84.49       84.25      5.11 o
  -6  -4   2       30.65       31.17      2.10 o
  -5  -4   2      112.92      113.90      2.43 o
  -4  -4   2       91.58       97.55      1.58 o
  -3  -4   2       56.79       51.74      0.89 o
  -2  -4   2      118.49      140.12      1.80 o
  -1  -4   2     1118.25     1207.22     10.70 o
   0  -4   2      437.99      410.62      4.02 o
   1  -4   2       15.02       18.76      0.41 o
   2  -4   2      996.84     1010.79      9.17 o
   3  -4   2        2.65        2.22      0.34 o
   4  -4   2       25.51       25.05      0.66 o
   5  -4   2      121.16      114.35      1.65 o
   6  -4   2       16.64       16.20      1.32 o
   7  -4   2        3.59        2.76      1.93 o
   8  -4   2        1.80        0.00      2.21 o
  -8  -3   2       25.21       21.55      3.31 o
  -7  -3   2       58.29       58.28      4.14 o
  -6  -3   2      185.07      179.29      5.03 o
  -5  -3   2       58.35       53.31      1.27 o
  -4  -3   2      123.81      128.97      1.83 o
  -3  -3   2      114.33      104.58      1.40 o
  -2  -3   2      932.98      991.85      9.31 o
  -1  -3   2       14.17        9.21      0.32 o
   0  -3   2        0.64        1.00      0.19 o
   1  -3   2      151.15      181.69      1.63 o
   2  -3   2      674.00      641.25      5.57 o
   3  -3   2      255.11      302.66      3.48 o
   4  -3   2      164.59      170.05      1.93 o
   5  -3   2      111.41      107.32      1.56 o
   6  -3   2       30.13       33.39      1.90 o
   7  -3   2        4.99        3.45      1.93 o
   8  -3   2        9.11        8.70      2.49 o
  -8  -2   2       57.60       59.66      4.56 o
  -7  -2   2        0.26        0.00      1.93 o
  -6  -2   2      132.52      132.93      2.76 o
  -5  -2   2     1055.25     1026.33     12.00 o
  -4  -2   2      268.26      262.40      3.16 o
  -3  -2   2      148.86      147.69      1.88 o
  -2  -2   2      285.01      289.27      2.87 o
  -1  -2   2     2215.57     2273.68     19.05 o
   0  -2   2     1287.58     1311.90     14.18 o
   1  -2   2     8138.05     8322.65     67.31 o
   2  -2   2      809.40      865.00      7.42 o
   3  -2   2        2.81        2.02      0.25 o
   4  -2   2       24.01       24.15      0.69 o
   5  -2   2       78.87       76.58      1.31 o
   6  -2   2        2.23        3.19      1.12 o
   7  -2   2       34.46       35.36      3.04 o
   8  -2   2        7.65        2.62      2.21 o
  -8  -1   2        1.18        0.00      2.21 o
  -7  -1   2       68.14       74.58      4.56 o
  -6  -1   2      133.60      135.09      2.74 o
  -5  -1   2       71.15       73.89      1.45 o
  -4  -1   2       30.38       32.94      1.00 o
  -3  -1   2        0.87        1.41      0.36 o
  -2  -1   2     1225.95     1275.24     12.54 o
   1  -1   2    15530.18    12609.11    341.01 o
   2  -1   2        6.45        6.03      0.27 o
   3  -1   2        1.87        1.56      0.23 o
   4  -1   2      155.90      152.84      1.99 o
   5  -1   2      312.77      316.57      3.97 o
   6  -1   2       32.35       30.70      1.75 o
   7  -1   2       40.46       36.32      3.18 o
   8  -1   2       15.07       17.95      3.04 o
  -8   0   2        2.82        1.66      2.35 o
  -7   0   2        0.02        0.00      1.26 o
  -6   0   2        0.10        0.00      0.72 o
  -5   0   2      128.93      131.94      2.04 o
  -4   0   2       87.55       84.40      1.23 o
  -3   0   2        6.19        3.93      0.30 o
  -2   0   2     2263.86     2301.78     20.29 o
   1   0   2      252.51      176.87      5.24 o
   2   0   2      631.20      606.56      5.76 o
   3   0   2        0.15        0.78      0.26 o
   4   0   2        2.78        1.04      0.34 o
   5   0   2      556.99      553.73      6.17 o
   6   0   2       15.32       16.41      3.25 o
   7   0   2       35.37       30.94      2.90 o
   8   0   2       19.89       15.74      2.76 o
  -8   1   2        7.71       10.36      2.49 o
  -7   1   2       12.86       12.46      1.65 o
  -6   1   2       30.38       30.72      1.27 o
  -5   1   2        4.71        2.32      0.41 o
  -4   1   2      302.45      378.88      4.07 o
  -3   1   2     1154.40     1233.61     11.00 o
  -2   1   2      984.75      986.69      8.43 o
  -1   1   2      187.68      102.47      4.51 o
   1   1   2      414.98      412.27      4.13 o
   2   1   2       76.93       71.53      0.96 o
   4   1   2      256.58      270.99      2.98 o
   5   1   2       20.33       19.40      0.68 o
   6   1   2       92.93       94.75      4.56 o
   7   1   2       35.72       31.21      2.90 o
   8   1   2       42.80       46.96      4.01 o
  -8   2   2        4.44        3.18      2.35 o
  -7   2   2       47.69       48.64      2.58 o
  -6   2   2       92.22       93.29      2.27 o
  -5   2   2      119.46      118.90      1.93 o
  -4   2   2      202.20      205.60      2.17 o
  -3   2   2       15.74       23.95      0.52 o
  -2   2   2     2708.57     2779.81     24.57 o
  -1   2   2       70.78       66.91      0.68 o
   0   2   2     2264.45     2304.76     21.39 o
   1   2   2      599.53      612.23      7.02 o
   2   2   2      597.12      673.42      8.92 o
   3   2   2      783.12      822.76      8.26 o
   4   2   2       45.74       55.92      1.05 o
   5   2   2       18.15       17.48      0.88 o
   6   2   2        9.64       10.08      2.07 o
   7   2   2       18.05       14.36      2.49 o
   8   2   2        0.10        0.00      2.21 o
  -8   3   2       30.30       32.18      3.45 o
  -7   3   2       41.86       42.68      4.35 o
  -6   3   2        4.19        4.58      0.75 o
  -5   3   2       56.16       61.67      1.23 o
  -4   3   2       44.94       52.86      0.91 o
  -3   3   2      433.68      431.05      3.87 o
  -2   3   2      190.19      201.60      1.92 o
  -1   3   2      278.17      328.77      2.94 o
   0   3   2      244.20      274.01      2.70 o
   1   3   2      103.42       98.61      1.12 o
   2   3   2      281.42      303.55      3.21 o
   3   3   2      134.42      146.42      2.09 o
   4   3   2       21.38       21.66      0.77 o
   5   3   2        9.05        8.97      1.10 o
   6   3   2       21.70       20.16      2.49 o
   7   3   2        2.18        2.07      2.21 o
  -8   4   2        4.98        1.66      2.35 o
  -7   4   2        0.19        0.00      1.29 o
  -6   4   2       34.85       30.71      1.48 o
  -5   4   2       15.73       15.43      0.72 o
  -4   4   2        1.93        1.03      0.41 o
  -3   4   2       51.01       44.76      0.74 o
  -2   4   2       92.34       89.43      1.08 o
  -1   4   2      502.41      612.87      5.35 o
   0   4   2       15.67       10.38      0.33 o
   1   4   2      144.49      138.76      2.13 o
   2   4   2       57.87       65.46      0.94 o
   3   4   2        0.79        0.00      0.36 o
   4   4   2       31.05       29.92      0.85 o
   5   4   2      190.04      172.21      4.63 o
   6   4   2        0.77        0.00      1.66 o
   7   4   2        3.41        5.11      2.21 o
  -8   5   2       27.71       33.42      3.73 o
  -7   5   2        2.00        4.58      1.49 o
  -6   5   2       30.32       28.45      1.52 o
  -5   5   2        1.21        0.98      0.57 o
  -4   5   2       12.25       11.44      0.59 o
  -3   5   2        3.45        2.62      0.38 o
  -2   5   2      208.45      209.92      2.27 o
  -1   5   2      105.20      100.02      1.20 o
   0   5   2       41.59       48.89      0.81 o
   1   5   2       71.51       73.61      1.09 o
   2   5   2      121.87      119.39      1.56 o
   3   5   2       43.34       42.49      0.92 o
   4   5   2      378.03      364.80      8.27 o
   5   5   2       97.10       91.23      4.28 o
   6   5   2       77.58       76.51      4.42 o
   7   5   2       28.81       24.58      3.04 o
  -8   6   2       19.99       19.20      3.59 o
  -7   6   2        8.78        9.58      2.42 o
  -6   6   2        0.20        3.39      1.03 o
  -5   6   2       30.85       29.06      1.13 o
  -4   6   2      304.10      294.75      3.67 o
  -3   6   2        6.39        6.20      0.49 o
  -2   6   2        0.32        2.06      0.37 o
  -1   6   2      127.52      112.98      1.81 o
   0   6   2      287.80      297.84      3.13 o
   1   6   2     1017.65     1007.70     10.16 o
   2   6   2       67.53       67.17      1.15 o
   3   6   2      115.78      121.99      1.96 o
   4   6   2       19.80       24.20      1.38 o
   5   6   2       97.97       91.43      4.83 o
   6   6   2       12.86       16.71      2.76 o
  -7   7   2        0.05        3.59      2.49 o
  -6   7   2      257.21      259.32      5.74 o
  -5   7   2        3.15        0.61      0.84 o
  -4   7   2       77.70       76.37      2.21 o
  -3   7   2      336.09      334.48      4.85 o
  -2   7   2      136.66      131.18      1.83 o
  -1   7   2      106.11      101.83      1.53 o
   0   7   2     1055.83     1012.89      9.74 o
   1   7   2      100.82      104.17      1.49 o
   2   7   2        7.15        4.76      0.81 o
   3   7   2      413.31      420.49      7.76 o
   4   7   2       25.30       21.68      2.49 o
   5   7   2        0.27        0.00      1.80 o
   6   7   2        4.81        9.25      2.62 o
  -7   8   2        9.43       11.33      3.04 o
  -6   8   2       79.73       78.93      2.81 o
  -5   8   2        0.57        1.02      1.05 o
  -4   8   2        0.27        0.00      0.82 o
  -3   8   2      343.56      325.47      4.88 o
  -2   8   2        0.08        0.00      0.56 o
  -1   8   2       12.60       11.81      0.70 o
   0   8   2      199.19      186.49      3.13 o
   1   8   2      145.91      138.84      2.29 o
   2   8   2       60.69       66.64      2.65 o
   3   8   2        0.42        0.35      1.16 o
   4   8   2       31.81       30.38      3.18 o
   5   8   2       17.79       20.86      3.04 o
  -7   9   2        3.05        3.04      2.76 o
  -6   9   2        0.03        0.00      1.59 o
  -5   9   2       42.99       39.29      2.02 o
  -4   9   2       78.27       78.67      2.66 o
  -3   9   2       15.54       15.20      1.13 o
  -2   9   2        1.39        1.06      0.80 o
  -1   9   2        0.00        1.86      0.80 o
   0   9   2       32.39       30.70      1.17 o
   1   9   2       21.74       22.08      1.25 o
   2   9   2        4.07        4.61      1.46 o
   3   9   2       58.04       60.49      4.14 o
   4   9   2       29.93       36.74      3.45 o
   5   9   2        2.81        2.76      2.49 o
  -6  10   2       17.24       27.76      3.73 o
  -5  10   2        3.72        0.04      2.42 o
  -4  10   2       21.06       17.57      1.85 o
  -3  10   2        0.01        0.21      1.06 o
  -2  10   2       28.66       28.44      1.65 o
  -1  10   2       23.04       20.86      1.54 o
   0  10   2        6.20        5.34      1.51 o
   1  10   2        0.12        0.64      1.36 o
   2  10   2       66.44       70.99      4.42 o
   3  10   2       93.48      102.34      5.66 o
   4  10   2        7.19        3.18      2.35 o
  -5  11   2        3.36        3.98      2.07 o
  -4  11   2        0.90        0.00      1.39 o
  -3  11   2       16.08       20.20      2.10 o
  -2  11   2       13.52       13.26      1.51 o
  -1  11   2       20.98       24.39      2.10 o
   0  11   2       66.45       63.39      4.28 o
   1  11   2        2.54        0.00      2.07 o
   2  11   2       59.64       66.85      4.70 o
   3  11   2        3.84        0.00      2.49 o
  -4  12   2        1.38        0.00      2.07 o
  -3  12   2        6.56        6.91      2.62 o
  -2  12   2        3.64        4.28      2.35 o
  -1  12   2        0.07        0.00      2.21 o
   0  12   2       20.71       22.65      3.18 o
   1  12   2        3.38        0.00      2.21 o
   1 -13   3        0.88        0.00      2.21 o
  -2 -12   3        0.14        1.38      2.35 o
  -1 -12   3       20.74       23.83      2.42 o
   0 -12   3       16.92       17.06      2.10 o
   1 -12   3        8.09       10.34      3.59 o
   2 -12   3        0.69        3.45      2.35 o
   3 -12   3        4.35        2.21      2.49 o
   4 -12   3        1.10        0.00      2.21 o
  -3 -11   3       11.35       14.50      3.04 o
  -2 -11   3       16.20       14.33      1.95 o
  -1 -11   3       26.75       30.63      2.29 o
   0 -11   3        2.70        0.17      1.17 o
   1 -11   3      160.99      159.51      6.06 o
   2 -11   3       11.21        9.25      1.66 o
   3 -11   3        6.96        8.15      2.49 o
   4 -11   3        0.00        0.00      2.21 o
   5 -11   3        1.53        0.00      2.35 o
  -4 -10   3       80.74       90.33      5.52 o
  -3 -10   3       27.30       26.92      2.20 o
  -2 -10   3       46.63       43.83      2.10 o
  -1 -10   3       54.54       58.25      2.95 o
   0 -10   3       15.25       14.73      1.38 o
   1 -10   3       15.43       16.31      2.71 o
   2 -10   3      744.29      744.78     19.91 o
   3 -10   3       12.45        9.81      1.93 o
   4 -10   3        2.25        1.80      2.07 o
   5 -10   3        0.04        1.10      2.21 o
   6 -10   3        2.22        3.31      2.49 o
  -5  -9   3       11.69        9.81      2.62 o
  -4  -9   3       44.00       48.08      2.73 o
  -3  -9   3       60.56       56.29      3.44 o
  -2  -9   3        9.63       13.81      1.30 o
  -1  -9   3        5.45        5.23      0.75 o
   0  -9   3        0.00        0.00      0.72 o
   1  -9   3       17.91       16.93      2.14 o
   2  -9   3       43.22       47.50      1.46 o
   3  -9   3        0.25        0.00      0.96 o
   4  -9   3        0.03        0.00      1.32 o
   5  -9   3        1.58        0.00      1.93 o
   6  -9   3       15.05       19.06      3.04 o
  -6  -8   3        2.45        2.90      2.49 o
  -5  -8   3       24.33       20.16      2.76 o
  -4  -8   3        6.14        4.56      1.37 o
  -3  -8   3      128.37      115.46      3.05 o
  -2  -8   3      164.47      137.99      4.09 o
  -1  -8   3       27.20       24.38      0.85 o
   0  -8   3       49.93       59.12      1.27 o
   1  -8   3        1.11        1.11      0.52 o
   2  -8   3       28.38       29.11      0.98 o
   3  -8   3       39.78       43.62      1.22 o
   4  -8   3        0.58        0.77      0.93 o
   5  -8   3        1.00        0.00      1.32 o
   6  -8   3        1.03        0.00      2.21 o
   7  -8   3        0.34        0.97      2.35 o
  -6  -7   3        1.44        1.93      2.35 o
  -5  -7   3        4.36        3.95      1.41 o
  -4  -7   3       12.73       12.47      1.16 o
  -3  -7   3       57.89       45.64      1.35 o
  -2  -7   3      248.50      217.29      2.89 o
  -1  -7   3        5.92        7.92      0.51 o
   0  -7   3       15.63       12.67      0.52 o
   1  -7   3       28.08       26.34      0.88 o
   2  -7   3        7.63        8.61      0.53 o
   3  -7   3        0.39        0.34      0.45 o
   4  -7   3      108.27      105.94      2.72 o
   5  -7   3       31.75       31.01      1.90 o
   6  -7   3        4.02        0.28      2.07 o
   7  -7   3        0.60        0.00      2.07 o
  -7  -6   3        4.72        5.80      2.62 o
  -6  -6   3        5.27        5.11      2.35 o
  -5  -6   3      127.07      126.11      4.37 o
  -4  -6   3      102.00      102.70      2.08 o
  -3  -6   3      153.38      140.90      2.95 o
  -2  -6   3      121.58      114.94      1.61 o
  -1  -6   3        0.46        0.62      0.35 o
   0  -6   3      891.34      896.67      8.61 o
   1  -6   3      173.53      168.25      2.06 o
   2  -6   3      146.58      146.16      1.76 o
   3  -6   3       18.40       20.79      0.64 o
   4  -6   3       12.44       14.78      0.67 o
   5  -6   3       78.60       83.26      2.13 o
   6  -6   3        1.77        2.67      1.41 o
   7  -6   3        4.24        0.00      2.21 o
  -7  -5   3       45.13       49.44      4.28 o
  -6  -5   3       29.23       28.29      2.10 o
  -5  -5   3      112.76      114.76      3.32 o
  -4  -5   3      367.25      375.71      5.28 o
  -3  -5   3       59.69       66.56      1.17 o
  -2  -5   3       64.82       61.34      1.04 o
  -1  -5   3     1044.35     1161.53     10.99 o
   0  -5   3       45.37       40.19      0.69 o
   1  -5   3        5.01        6.68      0.37 o
   2  -5   3       78.09       70.93      1.02 o
   3  -5   3       57.25       57.34      1.01 o
   4  -5   3       22.74       19.68      0.64 o
   5  -5   3        0.01        0.32      0.73 o
   6  -5   3        2.18        2.30      1.41 o
   7  -5   3        1.91        3.87      2.21 o
   8  -5   3        1.62        2.49      2.21 o
  -8  -4   3       46.52       46.13      4.14 o
  -7  -4   3       67.06       68.92      4.70 o
  -6  -4   3        0.02        0.00      1.19 o
  -5  -4   3      124.48      121.64      2.26 o
  -4  -4   3      147.88      134.35      2.38 o
  -3  -4   3      352.01      335.03      3.45 o
  -2  -4   3      302.53      325.61      3.49 o
  -1  -4   3        8.62       11.14      0.37 o
   0  -4   3       86.39       70.83      0.81 o
   1  -4   3       28.99       30.65      0.54 o
   2  -4   3      333.67      329.88      3.18 o
   3  -4   3       10.76       15.25      0.46 o
   4  -4   3        8.41        6.26      0.44 o
   5  -4   3       73.77       72.97      1.61 o
   6  -4   3       90.87       89.47      3.32 o
   7  -4   3       18.91       22.51      2.76 o
   8  -4   3        0.10        0.00      2.21 o
  -8  -3   3        3.45        5.66      2.62 o
  -7  -3   3       63.28       65.47      4.42 o
  -6  -3   3       16.09       17.79      1.44 o
  -5  -3   3      601.80      583.48      7.13 o
  -4  -3   3      145.11      143.60      1.77 o
  -3  -3   3      106.08      115.23      1.40 o
  -2  -3   3      261.70      290.58      2.93 o
  -1  -3   3       45.12       42.08      0.62 o
   0  -3   3     2365.11     2464.59     19.93 o
   1  -3   3      170.86      171.51      1.61 o
   2  -3   3       31.65       38.15      0.58 o
   3  -3   3      268.08      263.09      2.58 o
   4  -3   3        0.34        0.00      0.32 o
   5  -3   3      189.10      189.25      2.49 o
   6  -3   3       20.80       17.13      2.35 o
   7  -3   3        0.33        0.00      1.80 o
   8  -3   3       15.93       14.09      2.62 o
  -8  -2   3       11.56        8.98      2.76 o
  -7  -2   3        1.95        1.95      1.36 o
  -6  -2   3      175.89      175.27      3.90 o
  -5  -2   3       37.15       34.81      1.07 o
  -4  -2   3        1.73        1.63      0.40 o
  -3  -2   3      118.85      121.73      1.52 o
  -2  -2   3      239.90      243.99      2.48 o
  -1  -2   3     9407.98     9693.35     85.01 o
   0  -2   3        9.48       13.59      0.33 o
   1  -2   3      666.58      721.28      6.50 o
   2  -2   3     2022.20     2148.32     19.13 o
   3  -2   3      566.87      559.67      5.18 o
   4  -2   3       81.58       78.53      1.04 o
   5  -2   3      127.22      126.30      1.90 o
   6  -2   3      140.00      131.90      5.66 o
   7  -2   3        2.13        1.52      1.93 o
   8  -2   3       72.92       73.34      4.56 o
  -8  -1   3       21.28       19.61      3.04 o
  -7  -1   3       16.24       17.65      1.75 o
  -6  -1   3       99.42       94.35      2.22 o
  -5  -1   3      406.33      396.12      5.01 o
  -4  -1   3       76.40       64.03      1.06 o
  -3  -1   3        4.26        2.05      0.32 o
  -1  -1   3     2468.82     2522.16     22.11 o
   0  -1   3      583.65      540.43     16.55 o
   1  -1   3    12589.62    13342.66    143.99 o
   2  -1   3      113.25      138.37      1.47 o
   3  -1   3        2.91        2.01      0.24 o
   4  -1   3       46.40       47.48      1.20 o
   5  -1   3       85.28       85.81      1.52 o
   6  -1   3      134.00      138.67      5.80 o
   7  -1   3       85.26       85.35      4.42 o
   8  -1   3       21.83       22.79      3.04 o
  -8   0   3        2.36        0.00      2.21 o
  -7   0   3        1.46        0.54      1.26 o
  -6   0   3       29.75       29.48      1.12 o
  -5   0   3      196.36      200.30      2.83 o
  -4   0   3      892.21      925.32      8.98 o
  -3   0   3     1521.56     1698.79     15.88 o
  -2   0   3     1269.38     1349.92     11.98 o
  -1   0   3       66.76       59.77      0.72 o
   0   0   3       20.77       16.86      1.14 o
   1   0   3      395.88      492.08      7.27 o
   2   0   3      876.74      905.16      9.70 o
   3   0   3      256.49      248.27      2.51 o
   4   0   3      185.60      207.14      2.52 o
   5   0   3       20.74       19.12      0.78 o
   6   0   3        6.33        5.66      1.93 o
   7   0   3       31.15       35.91      3.18 o
   8   0   3       13.36       13.54      2.62 o
  -8   1   3       18.26       19.20      3.04 o
  -7   1   3        9.82        9.13      1.51 o
  -6   1   3       53.37       51.20      1.42 o
  -5   1   3        4.42        6.42      0.70 o
  -4   1   3      134.03      137.29      2.08 o
  -3   1   3     2852.77     3194.22     29.61 o
  -2   1   3       26.86       28.59      0.57 o
  -1   1   3      471.77      478.15      4.60 o
   0   1   3      191.04      197.39      2.62 o
   1   1   3        2.15        4.12      0.55 o
   3   1   3      991.93     1116.94     11.06 o
   4   1   3        8.72        9.89      0.49 o
   5   1   3        0.98        1.47      0.51 o
   6   1   3        0.13        0.00      1.66 o
   7   1   3        2.84        0.00      1.66 o
   8   1   3       14.36       11.60      2.62 o
  -8   2   3        0.31        0.97      2.35 o
  -7   2   3        5.38        3.70      3.38 o
  -6   2   3      100.31      100.03      2.03 o
  -5   2   3       15.61       16.64      0.75 o
  -4   2   3       33.02       28.25      0.68 o
  -3   2   3      285.03      295.82      3.03 o
  -1   2   3      348.48      366.72      3.22 o
   0   2   3       51.79       59.73      0.75 o
   1   2   3       14.85       17.86      0.38 o
   2   2   3     1124.52     1210.70     11.95 o
   3   2   3       22.81       28.63      1.07 o
   4   2   3        5.78        5.21      0.47 o
   5   2   3      153.57      154.81      2.78 o
   6   2   3        5.07        4.56      1.66 o
   7   2   3        0.60        0.14      1.93 o
  -8   3   3       13.32       11.88      2.90 o
  -7   3   3      146.45      133.97      4.35 o
  -6   3   3       18.82       16.66      1.32 o
  -5   3   3        1.31        1.50      0.53 o
  -4   3   3       15.92       15.51      0.54 o
  -3   3   3       90.57       99.79      1.26 o
  -2   3   3        0.51        0.73      0.26 o
  -1   3   3     2825.46     3089.71     28.78 o
   0   3   3      601.82      616.08      5.83 o
   1   3   3       20.34       14.39      0.39 o
   2   3   3      388.94      399.30      4.43 o
   3   3   3      138.32      136.53      1.78 o
   4   3   3      188.27      185.75      2.58 o
   5   3   3       24.65       26.35      1.43 o
   6   3   3       58.47       49.72      3.31 o
   7   3   3        7.73       10.22      2.35 o
  -8   4   3        2.84        5.39      2.62 o
  -7   4   3        0.07        0.00      1.27 o
  -6   4   3      157.23      147.65      3.08 o
  -5   4   3        6.39        5.55      0.67 o
  -4   4   3       10.67        8.82      0.53 o
  -3   4   3       76.44       69.40      1.33 o
  -2   4   3     1242.12     1343.20     11.48 o
  -1   4   3     1430.92     1634.92     14.53 o
   0   4   3      309.49      284.71      2.87 o
   1   4   3      803.97      839.32      7.93 o
   2   4   3      207.08      214.61      2.28 o
   3   4   3       21.38       21.47      0.65 o
   4   4   3       50.45       47.81      2.24 o
   5   4   3       60.11       58.84      3.45 o
   6   4   3        7.46        2.62      1.80 o
   7   4   3       18.44       19.34      2.90 o
  -8   5   3        0.17        0.00      2.49 o
  -7   5   3        5.42        2.16      1.43 o
  -6   5   3       61.91       55.14      1.89 o
  -5   5   3      450.79      443.17      5.71 o
  -4   5   3       54.80       54.47      1.09 o
  -3   5   3      426.43      404.16      3.92 o
  -2   5   3      165.38      171.49      1.76 o
  -1   5   3       20.95       17.64      0.50 o
   0   5   3        1.81        4.38      0.44 o
   1   5   3      323.65      337.04      3.42 o
   2   5   3      245.23      252.05      2.67 o
   3   5   3       17.90       19.36      0.64 o
   4   5   3       96.85       99.76      3.32 o
   5   5   3       10.45       13.45      2.07 o
   6   5   3        6.34        4.56      1.93 o
   7   5   3       12.96       16.71      2.76 o
  -8   6   3        4.30        5.11      2.76 o
  -7   6   3        5.99        5.33      1.32 o
  -6   6   3      144.42      142.84      3.72 o
  -5   6   3       20.27       19.11      1.22 o
  -4   6   3      142.53      126.65      1.96 o
  -3   6   3      570.41      534.02      5.71 o
  -2   6   3      171.16      167.56      2.10 o
  -1   6   3      148.86      138.93      1.69 o
   0   6   3        8.34        6.88      0.45 o
   1   6   3      245.16      237.74      2.74 o
   2   6   3      213.11      217.01      2.57 o
   3   6   3        9.57        9.51      1.03 o
   4   6   3        2.86        1.38      1.27 o
   5   6   3       11.64        6.49      2.07 o
   6   6   3        0.06        2.35      1.93 o
  -7   7   3       19.62       24.07      1.77 o
  -6   7   3        4.94        6.65      1.32 o
  -5   7   3        0.26        0.00      1.08 o
  -4   7   3      173.29      164.93      2.87 o
  -3   7   3       36.46       33.70      1.26 o
  -2   7   3       55.89       59.91      1.32 o
  -1   7   3       60.90       64.59      1.13 o
   0   7   3      111.05      106.86      1.51 o
   1   7   3      595.14      580.73      6.15 o
   2   7   3       84.51       86.27      2.38 o
   3   7   3       84.19       89.52      4.07 o
   4   7   3       46.48       47.73      2.76 o
   5   7   3       48.50       47.79      3.73 o
   6   7   3        2.87        4.28      2.35 o
  -7   8   3       10.53       13.12      3.18 o
  -6   8   3       11.59       14.51      1.56 o
  -5   8   3        9.27       10.52      1.89 o
  -4   8   3        0.48        0.04      0.78 o
  -3   8   3        0.29        0.25      0.74 o
  -2   8   3       39.86       32.83      1.14 o
  -1   8   3       91.54       89.30      2.06 o
   0   8   3      244.05      235.98      3.91 o
   1   8   3       22.86       22.80      1.04 o
   2   8   3       13.25       13.78      1.22 o
   3   8   3       48.27       43.64      3.31 o
   4   8   3       98.61       92.95      4.97 o
   5   8   3       20.37       25.41      3.18 o
  -6   9   3        4.89        4.37      1.73 o
  -5   9   3        4.21        4.14      1.30 o
  -4   9   3        0.32        0.00      1.95 o
  -3   9   3       77.92       70.63      2.08 o
  -2   9   3        8.87        8.87      0.95 o
  -1   9   3        0.05        0.05      0.77 o
   0   9   3      155.12      145.51      7.18 o
   1   9   3      120.15      119.68      3.15 o
   2   9   3       25.92       23.91      1.95 o
   3   9   3       59.61       71.96      4.56 o
   4   9   3       30.12       31.21      3.31 o
  -6  10   3        6.41        8.98      2.21 o
  -5  10   3        0.83        0.00      3.52 o
  -4  10   3       83.95       86.00      2.92 o
  -3  10   3        0.01        1.15      1.38 o
  -2  10   3       18.31       16.68      1.49 o
  -1  10   3       12.10       16.83      1.76 o
   0  10   3       22.02       22.65      1.90 o
   1  10   3       94.81       89.35      4.83 o
   2  10   3        9.12        7.73      2.21 o
   3  10   3        8.73        3.18      2.21 o
  -5  11   3        1.33        0.00      2.21 o
  -4  11   3        0.09        0.00      1.93 o
  -3  11   3        0.18        0.69      2.07 o
  -2  11   3       35.21       37.71      2.83 o
  -1  11   3       12.10       14.51      1.86 o
   0  11   3        1.64        2.62      2.07 o
   1  11   3        3.77        3.31      2.07 o
   2  11   3        2.54        0.83      2.21 o
  -3  12   3        0.29        0.69      2.35 o
  -2  12   3       38.90       38.53      3.73 o
  -1  12   3        9.62       12.71      2.76 o
   0  12   3        6.10        5.39      2.35 o
  -2 -12   4        7.33        7.72      1.90 o
  -1 -12   4       23.59       26.22      2.83 o
   0 -12   4        4.92        5.11      2.49 o
   1 -12   4       23.39       22.24      3.04 o
   2 -12   4        0.15        0.00      2.21 o
   3 -12   4       19.10       18.23      3.04 o
  -3 -11   4        4.63        6.87      1.85 o
  -2 -11   4       25.89       21.59      2.14 o
  -1 -11   4       16.37       17.37      3.04 o
   0 -11   4       35.19       35.41      2.39 o
   1 -11   4       76.33       75.95      7.18 o
   2 -11   4       41.12       41.57      3.59 o
   3 -11   4        0.01        0.00      2.07 o
   4 -11   4        1.31        0.14      2.35 o
   5 -11   4        2.76        7.87      2.90 o
  -4 -10   4        3.37        4.28      1.80 o
  -3 -10   4        0.90        0.00      1.41 o
  -2 -10   4       16.91       12.97      1.46 o
  -1 -10   4        3.42        2.99      1.14 o
   0 -10   4        2.40        2.59      0.92 o
   1 -10   4       15.54       13.35      1.52 o
   2 -10   4       21.71       22.98      1.59 o
   3 -10   4        4.50        3.18      1.41 o
   4 -10   4       32.99       35.77      3.31 o
   5 -10   4        1.34        2.62      2.35 o
  -5  -9   4        0.01        0.55      2.21 o
  -4  -9   4       33.68       37.57      6.08 o
  -3  -9   4        3.32        1.57      1.14 o
  -2  -9   4       64.24       66.51      2.36 o
  -1  -9   4       28.46       30.39      1.36 o
   0  -9   4        0.04        0.00      0.70 o
   1  -9   4       32.84       31.94      1.24 o
   2  -9   4       38.02       44.72      1.63 o
   3  -9   4        0.38        0.00      1.12 o
   4  -9   4        0.00        0.41      1.27 o
   5  -9   4        3.62        0.41      2.07 o
   6  -9   4       13.01       20.86      3.18 o
  -6  -8   4        0.01        0.28      2.35 o
  -5  -8   4        5.04        4.42      2.00 o
  -4  -8   4       58.68       52.47      2.59 o
  -3  -8   4       25.78       28.50      1.59 o
  -2  -8   4        9.64       11.88      0.85 o
  -1  -8   4       69.63       69.59      1.51 o
   0  -8   4       14.19       15.13      0.88 o
   1  -8   4       26.54       26.81      0.88 o
   2  -8   4       57.59       51.32      1.64 o
   3  -8   4        9.81       11.24      0.83 o
   4  -8   4      110.01       96.97      2.80 o
   5  -8   4       74.36       68.15      3.07 o
   6  -8   4        1.35        0.00      1.93 o
   7  -8   4        0.45        0.00      2.21 o
  -6  -7   4       72.94       76.93      4.97 o
  -5  -7   4       19.66       20.17      1.90 o
  -4  -7   4      107.40      106.80      3.98 o
  -3  -7   4       82.02       82.62      2.01 o
  -2  -7   4       94.89       76.82      1.43 o
  -1  -7   4      283.09      291.41      3.36 o
   0  -7   4       12.77       11.17      0.56 o
   1  -7   4      106.96      107.42      1.48 o
   2  -7   4        0.66        0.80      0.43 o
   3  -7   4       37.89       41.01      1.02 o
   4  -7   4       88.34       87.80      2.15 o
   5  -7   4       23.30       20.39      1.45 o
   6  -7   4        8.95       10.63      2.49 o
   7  -7   4        0.77        1.80      2.35 o
  -7  -6   4       65.95       70.85      4.97 o
  -6  -6   4      129.70      142.54      4.69 o
  -5  -6   4       17.81       17.63      1.34 o
  -4  -6   4       20.73       20.47      1.09 o
  -3  -6   4       40.57       39.92      1.12 o
  -2  -6   4      241.44      246.57      2.72 o
  -1  -6   4        3.10        2.63      0.44 o
   0  -6   4      126.10      135.60      1.66 o
   1  -6   4      266.11      251.84      2.70 o
   2  -6   4       32.59       39.16      0.81 o
   3  -6   4        1.12        1.70      0.41 o
   4  -6   4       75.82       78.89      1.89 o
   5  -6   4        6.55        6.17      1.11 o
   6  -6   4        3.96        0.67      1.36 o
   7  -6   4        5.31        6.35      2.35 o
  -7  -5   4       25.77       26.24      3.31 o
  -6  -5   4        3.80        4.65      1.46 o
  -5  -5   4      100.37       94.53      3.89 o
  -4  -5   4       30.49       28.52      0.97 o
  -3  -5   4       13.92       12.77      0.66 o
  -2  -5   4       20.92       24.49      0.68 o
  -1  -5   4      159.27      191.73      2.01 o
   0  -5   4     1208.64     1285.42     12.11 o
   1  -5   4        3.54        5.43      0.36 o
   2  -5   4       66.11       69.47      0.95 o
   3  -5   4       22.13       24.26      0.63 o
   4  -5   4       15.80       15.14      0.57 o
   5  -5   4        4.73        5.35      0.84 o
   6  -5   4       57.88       56.79      2.25 o
   7  -5   4        1.24        0.97      1.93 o
  -8  -4   4       10.46        9.81      2.90 o
  -7  -4   4        8.97        8.15      2.49 o
  -6  -4   4       35.95       36.57      1.75 o
  -5  -4   4      215.53      204.13      3.32 o
  -4  -4   4      302.73      289.99      3.34 o
  -3  -4   4        3.50        3.48      0.43 o
  -2  -4   4       99.00      109.30      1.86 o
  -1  -4   4     1445.63     1505.36     13.37 o
   0  -4   4      344.08      345.89      3.13 o
   1  -4   4      125.25      128.78      1.31 o
   2  -4   4      252.62      312.15      3.02 o
   3  -4   4       90.06       87.68      1.25 o
   4  -4   4        1.31        2.31      0.41 o
   5  -4   4       38.18       41.61      1.13 o
   6  -4   4       10.37        6.91      1.80 o
   7  -4   4       32.69       38.12      3.31 o
   8  -4   4        0.06        2.90      2.35 o
  -8  -3   4        0.22        0.00      2.49 o
  -7  -3   4      186.20      183.30      5.47 o
  -6  -3   4       13.63       18.32      1.45 o
  -5  -3   4      286.73      273.93      3.73 o
  -4  -3   4     1152.99     1107.52     11.16 o
  -3  -3   4      897.68      923.26      9.31 o
  -2  -3   4      499.83      508.98      5.23 o
  -1  -3   4      516.36      512.33      4.70 o
   0  -3   4      270.54      298.19      2.68 o
   1  -3   4        5.69        4.23      0.24 o
   2  -3   4     2787.12     2903.12     25.81 o
   3  -3   4      102.98       89.06      1.13 o
   4  -3   4       85.12       85.38      1.19 o
   5  -3   4       37.97       36.54      1.02 o
   6  -3   4        3.77        4.70      1.80 o
   7  -3   4        0.00        0.00      1.80 o
   8  -3   4       34.67       31.77      3.31 o
  -8  -2   4        0.04        0.00      2.35 o
  -7  -2   4       11.19       12.22      1.75 o
  -6  -2   4       27.96       32.43      1.98 o
  -5  -2   4      635.22      593.62      7.23 o
  -4  -2   4      302.14      302.68      3.60 o
  -3  -2   4      706.15      713.32      7.23 o
  -2  -2   4      374.36      378.54      3.71 o
  -1  -2   4      327.95      365.69      3.37 o
   0  -2   4     1837.61     1856.21     15.70 o
   1  -2   4      306.40      361.00      3.73 o
   2  -2   4        0.48        0.93      0.17 o
   3  -2   4       23.71       21.14      0.45 o
   4  -2   4      351.87      339.15      3.27 o
   5  -2   4        0.10        0.00      0.47 o
   6  -2   4        4.75        4.24      0.85 o
   7  -2   4        1.65        4.01      2.07 o
   8  -2   4        4.54        3.45      2.35 o
  -8  -1   4       58.72       61.87      4.70 o
  -7  -1   4        4.06        4.03      1.39 o
  -6  -1   4       53.24       49.74      1.59 o
  -5  -1   4        7.16        6.08      0.60 o
  -4  -1   4        0.41        0.50      0.39 o
  -3  -1   4       81.49       61.91      1.01 o
  -2  -1   4      764.11      784.12      7.39 o
  -1  -1   4        0.50        1.11      0.18 o
   0  -1   4       55.20       54.12      0.72 o
   1  -1   4      132.45      137.30      1.60 o
   2  -1   4      302.24      367.49      3.81 o
   3  -1   4      435.23      417.31      4.28 o
   4  -1   4      101.38      112.33      1.40 o
   5  -1   4      171.78      177.81      2.68 o
   6  -1   4       32.22       31.31      1.48 o
   7  -1   4       11.40       12.57      2.35 o
   8  -1   4       97.08       89.77      5.11 o
  -8   0   4        1.41        2.76      2.35 o
  -7   0   4        0.04        0.00      0.95 o
  -6   0   4       13.15       14.61      0.99 o
  -5   0   4       15.34       16.38      0.69 o
  -4   0   4        9.93        8.51      0.46 o
  -3   0   4      276.16      301.23      3.24 o
  -2   0   4       34.01       34.39      0.57 o
  -1   0   4      289.32      314.20      3.43 o
   0   0   4      107.88      120.37      2.18 o
   1   0   4      478.49      531.79     11.28 o
   2   0   4       82.61      101.96      1.23 o
   3   0   4       57.93       55.70      0.95 o
   4   0   4       17.41       22.68      0.55 o
   5   0   4       89.17       88.22      2.01 o
   6   0   4        7.62        7.12      0.86 o
   7   0   4        2.11        0.00      1.80 o
   8   0   4       46.87       47.23      3.87 o
  -8   1   4        2.52        2.21      2.35 o
  -7   1   4       44.99       45.20      2.03 o
  -6   1   4        9.09        7.86      0.88 o
  -5   1   4       21.68       22.15      0.76 o
  -4   1   4       81.77       74.89      1.17 o
  -3   1   4      204.85      238.74      2.63 o
  -2   1   4       54.45       58.50      0.77 o
  -1   1   4     1476.54     1537.60     16.18 o
   0   1   4      152.19      169.36      2.48 o
   1   1   4      263.52      246.32      3.20 o
   2   1   4        0.67        0.26      0.18 o
   3   1   4      242.02      257.59      3.38 o
   4   1   4      374.73      397.23      4.15 o
   5   1   4        9.17        8.38      0.76 o
   6   1   4       28.61       32.46      2.76 o
   7   1   4       31.12       38.95      3.31 o
  -8   2   4       12.50        8.84      2.76 o
  -7   2   4       25.89       29.25      2.14 o
  -6   2   4       51.81       50.14      1.89 o
  -5   2   4       60.85       62.65      1.24 o
  -4   2   4      346.95      349.21      3.96 o
  -3   2   4       98.44       98.78      1.16 o
  -2   2   4     1635.97     1612.54     14.38 o
  -1   2   4        7.04        3.96      0.22 o
   0   2   4      530.67      545.52      5.43 o
   1   2   4      297.97      277.71      3.62 o
   2   2   4      407.48      383.51      4.98 o
   3   2   4      517.48      548.52      5.56 o
   4   2   4       10.45       14.41      0.56 o
   5   2   4       58.96       55.87      1.61 o
   6   2   4       22.78       23.20      2.49 o
   7   2   4        2.05        1.93      1.93 o
  -8   3   4       41.86       43.23      4.01 o
  -7   3   4        0.44        1.43      1.29 o
  -6   3   4        2.32        0.23      0.71 o
  -5   3   4       51.33       50.65      1.16 o
  -4   3   4       58.99       55.94      0.93 o
  -3   3   4       33.55       33.08      0.65 o
  -2   3   4      261.66      262.54      2.44 o
  -1   3   4     2648.87     2905.81     27.08 o
   0   3   4      115.27      167.50      1.85 o
   1   3   4       54.35       69.03      0.84 o
   2   3   4      113.18      116.08      1.36 o
   3   3   4       54.24       47.50      0.80 o
   4   3   4       26.43       29.81      0.77 o
   5   3   4       72.81       71.97      2.15 o
   6   3   4       42.71       38.26      3.18 o
   7   3   4        3.54        5.11      2.21 o
  -8   4   4        4.15        1.52      2.49 o
  -7   4   4        0.10        0.00      1.36 o
  -6   4   4       27.46       26.00      1.51 o
  -5   4   4        8.51        8.67      0.65 o
  -4   4   4       13.04       14.58      0.61 o
  -3   4   4        8.17        6.19      0.41 o
  -2   4   4      414.62      403.98      3.82 o
  -1   4   4       13.43       11.34      0.36 o
   0   4   4       83.77       78.69      0.99 o
   1   4   4      429.74      423.06      4.40 o
   2   4   4        0.41        0.85      0.26 o
   3   4   4        7.79        7.91      0.45 o
   4   4   4       13.95       14.18      0.75 o
   5   4   4       17.02       16.59      1.52 o
   6   4   4       51.49       46.96      3.45 o
   7   4   4        0.68        2.35      2.21 o
  -8   5   4        9.40       11.74      2.90 o
  -7   5   4        5.42        4.31      1.53 o
  -6   5   4       29.49       25.03      1.56 o
  -5   5   4     1105.85     1076.34     14.18 o
  -4   5   4       11.48       12.51      0.69 o
  -3   5   4      588.28      580.13      5.78 o
  -2   5   4       53.46       53.47      0.86 o
  -1   5   4        1.16        0.00      0.31 o
   0   5   4       46.35       44.62      0.74 o
   1   5   4       53.89       50.21      0.85 o
   2   5   4       79.56       79.79      1.29 o
   3   5   4       52.21       51.04      1.13 o
   4   5   4        6.17        5.94      0.98 o
   5   5   4       44.09       44.30      3.18 o
   6   5   4       21.59       25.14      2.76 o
  -8   6   4        0.76        1.93      2.62 o
  -7   6   4        1.88        1.28      1.19 o
  -6   6   4       55.34       60.13      2.35 o
  -5   6   4      431.98      423.57      7.26 o
  -4   6   4      232.38      229.49      3.27 o
  -3   6   4       63.38       62.79      1.33 o
  -2   6   4      103.41      109.20      1.46 o
  -1   6   4       44.53       43.03      0.86 o
   0   6   4       34.06       34.71      0.79 o
   1   6   4     1592.90     1598.07     15.85 o
   2   6   4        0.22        0.75      0.43 o
   3   6   4       17.64       17.74      1.03 o
   4   6   4      101.39       95.65      3.66 o
   5   6   4       42.61       45.93      3.11 o
   6   6   4       27.72       28.31      3.04 o
  -7   7   4        8.30       10.42      1.54 o
  -6   7   4       72.40       77.33      2.90 o
  -5   7   4        0.11        0.00      0.80 o
  -4   7   4        0.32        0.00      0.74 o
  -3   7   4        4.80        2.05      0.63 o
  -2   7   4      139.96      127.60      1.79 o
  -1   7   4       56.62       59.63      1.13 o
   0   7   4       27.75       25.76      0.73 o
   1   7   4       68.56       67.64      1.52 o
   2   7   4      408.13      399.15      9.12 o
   3   7   4       34.72       36.26      2.15 o
   4   7   4       66.08       70.93      3.31 o
   5   7   4       22.93       26.66      2.90 o
  -7   8   4        7.43        9.01      1.95 o
  -6   8   4       52.23       60.80      2.57 o
  -5   8   4        0.03        0.00      1.00 o
  -4   8   4        4.38        3.83      0.94 o
  -3   8   4      103.72       95.34      2.31 o
  -2   8   4       64.19       61.54      1.56 o
  -1   8   4       17.59       21.95      0.90 o
   0   8   4        4.90        3.91      0.82 o
   1   8   4       38.46       35.54      1.42 o
   2   8   4       41.54       40.86      2.28 o
   3   8   4      101.36       98.61      4.97 o
   4   8   4       53.62       60.22      4.14 o
   5   8   4        0.23        0.00      1.93 o
  -6   9   4        5.59        6.28      1.79 o
  -5   9   4       29.08       30.28      1.83 o
  -4   9   4        0.03        0.00      1.03 o
  -3   9   4       37.61       43.12      1.99 o
  -2   9   4       42.40       44.39      1.99 o
  -1   9   4       11.04        7.86      1.11 o
   0   9   4        0.78        0.00      1.13 o
   1   9   4       38.79       38.39      2.39 o
   2   9   4        5.83        4.58      1.59 o
   3   9   4        1.79        0.00      1.93 o
   4   9   4       23.45       25.83      3.18 o
  -6  10   4        0.07        0.00      2.07 o
  -5  10   4        0.66        1.24      1.56 o
  -4  10   4        1.17        2.62      1.46 o
  -3  10   4        0.00        0.00      2.07 o
  -2  10   4       16.31       14.50      1.71 o
  -1  10   4        7.77        6.42      1.51 o
   0  10   4       24.34       24.93      2.00 o
   1  10   4        3.78        2.99      1.41 o
   2  10   4        2.44        5.52      2.07 o
   3  10   4       40.28       46.13      4.01 o
  -5  11   4       10.16        6.77      2.62 o
  -4  11   4        2.79        3.87      2.21 o
  -3  11   4        7.92        7.97      1.76 o
  -2  11   4        0.92        5.05      1.65 o
  -1  11   4       19.53       18.28      1.99 o
   0  11   4        3.78        2.90      2.07 o
   1  11   4        5.40        3.59      2.21 o
   2  11   4       34.65       33.56      3.31 o
  -3  12   4        0.53        0.00      2.07 o
  -2  12   4       14.16       13.54      2.76 o
  -1  12   4        6.47        6.77      2.62 o
   0  12   4       13.28       11.74      2.76 o
  -2 -12   5        5.28        9.67      2.76 o
  -1 -12   5        8.56       10.50      2.76 o
   0 -12   5        5.07        0.83      2.21 o
   1 -12   5       19.75       16.57      2.90 o
   2 -12   5       50.63       53.31      4.42 o
   3 -12   5       65.22       75.00      5.11 o
  -3 -11   5        7.76        7.99      2.21 o
  -2 -11   5        6.09        6.56      1.71 o
  -1 -11   5       21.16       23.90      2.15 o
   0 -11   5       79.50       78.31      4.83 o
   1 -11   5       18.14       15.33      2.62 o
   2 -11   5       39.73       40.19      3.59 o
   3 -11   5      101.50      101.65      5.52 o
   4 -11   5        0.03        0.00      2.21 o
  -4 -10   5        7.38       11.98      1.90 o
  -3 -10   5       33.05       37.12      2.49 o
  -2 -10   5       52.50       45.36      2.15 o
  -1 -10   5        3.51        5.86      1.22 o
   0 -10   5       35.95       42.59      2.04 o
   1 -10   5       10.96       13.06      1.65 o
   2 -10   5       52.48       47.41      2.63 o
   3 -10   5        0.12        2.21      2.35 o
   4 -10   5        0.39        0.00      1.93 o
   5 -10   5        6.27        6.35      2.49 o
  -5  -9   5       14.55       13.54      1.95 o
  -4  -9   5       63.35       61.92      3.52 o
  -3  -9   5       52.85       46.24      2.09 o
  -2  -9   5      115.89       98.34      2.48 o
  -1  -9   5      215.10      215.26      4.05 o
   0  -9   5        6.02        7.37      0.78 o
   1  -9   5        5.81        5.88      1.44 o
   2  -9   5        3.60        3.92      1.00 o
   3  -9   5       13.03       13.65      1.27 o
   4  -9   5        1.22        0.00      1.27 o
   5  -9   5        1.35        0.83      2.07 o
   6  -9   5        0.80        0.00      2.35 o
  -6  -8   5        9.23        7.46      2.62 o
  -5  -8   5       40.88       44.87      2.68 o
  -4  -8   5       34.08       32.04      2.20 o
  -3  -8   5       46.68       49.63      1.74 o
  -2  -8   5      120.68       97.62      2.31 o
  -1  -8   5        0.20        0.00      0.54 o
   0  -8   5       14.32       14.33      0.74 o
   1  -8   5       21.24       18.67      0.85 o
   2  -8   5        4.27        3.60      0.62 o
   3  -8   5        2.06        1.56      0.81 o
   4  -8   5       39.79       38.40      1.84 o
   5  -8   5        0.59        0.58      1.36 o
   6  -8   5        0.92        1.66      2.07 o
  -6  -7   5       37.70       44.49      2.97 o
  -5  -7   5       79.03       69.96      3.17 o
  -4  -7   5        0.06        0.00      1.59 o
  -3  -7   5       12.27       12.29      0.90 o
  -2  -7   5       21.26       21.98      0.76 o
  -1  -7   5       53.68       58.71      1.14 o
   0  -7   5       14.33       14.43      0.59 o
   1  -7   5       69.80       74.95      1.19 o
   2  -7   5        0.74        0.00      0.42 o
   3  -7   5        6.03        5.85      0.65 o
   4  -7   5        5.44        6.07      1.31 o
   5  -7   5       10.29       11.88      1.29 o
   6  -7   5        5.37        2.62      2.21 o
   7  -7   5        0.26        0.69      2.07 o
  -7  -6   5        4.47        3.31      2.62 o
  -6  -6   5       11.57       12.15      2.62 o
  -5  -6   5       13.92       16.59      2.42 o
  -4  -6   5       19.28       17.11      1.03 o
  -3  -6   5       53.01       55.77      1.31 o
  -2  -6   5       13.33       12.82      0.65 o
  -1  -6   5        2.14        0.96      0.40 o
   0  -6   5      248.78      249.04      2.69 o
   1  -6   5      250.58      268.61      2.86 o
   2  -6   5       12.12       11.69      0.50 o
   3  -6   5       45.50       44.84      0.88 o
   4  -6   5        0.99        0.68      0.68 o
   5  -6   5        9.27        8.88      1.21 o
   6  -6   5       13.46       14.56      1.61 o
   7  -6   5       41.87       52.07      4.01 o
  -7  -5   5       52.38       59.37      4.21 o
  -6  -5   5      131.78      135.21      4.44 o
  -5  -5   5       38.91       42.78      1.63 o
  -4  -5   5       67.02       67.39      1.72 o
  -3  -5   5      307.63      312.13      4.06 o
  -2  -5   5       41.83       38.81      1.05 o
  -1  -5   5       34.68       36.25      0.74 o
   0  -5   5       25.32       29.01      0.64 o
   1  -5   5      144.48      140.08      1.54 o
   2  -5   5       35.39       38.86      0.70 o
   3  -5   5        4.50        3.58      0.38 o
   4  -5   5       28.24       31.82      0.89 o
   5  -5   5        2.25        2.62      0.66 o
   6  -5   5       27.14       28.65      2.23 o
   7  -5   5       76.17       77.90      4.56 o
  -8  -4   5        0.21        0.55      2.62 o
  -7  -4   5        9.28       10.23      1.79 o
  -6  -4   5       41.99       42.06      2.44 o
  -5  -4   5       35.63       34.73      1.38 o
  -4  -4   5      240.65      227.18      2.95 o
  -3  -4   5      112.43      114.95      1.58 o
  -2  -4   5     1765.42     1765.42     18.53 o
  -1  -4   5       47.96       52.47      0.81 o
   0  -4   5       67.32       58.98      0.84 o
   1  -4   5       72.34       68.35      0.88 o
   2  -4   5        6.03        4.25      0.33 o
   3  -4   5      324.99      338.41      3.25 o
   4  -4   5       61.16       65.12      1.07 o
   5  -4   5       26.76       27.38      0.97 o
   6  -4   5        0.69        0.00      1.52 o
   7  -4   5        2.20        2.35      2.07 o
  -8  -3   5       38.23       39.22      4.01 o
  -7  -3   5       17.79       20.45      2.69 o
  -6  -3   5        8.86        9.01      1.13 o
  -5  -3   5       37.11       35.70      1.08 o
  -4  -3   5      559.75      526.04      5.57 o
  -3  -3   5       42.17       42.20      1.13 o
  -2  -3   5      977.25      978.01     10.42 o
  -1  -3   5      321.01      343.03      3.39 o
   0  -3   5      118.05      134.01      1.65 o
   1  -3   5        9.42        8.77      0.26 o
   2  -3   5     2646.94     2743.63     23.22 o
   3  -3   5      845.50      900.86      8.09 o
   4  -3   5      185.99      176.32      2.05 o
   5  -3   5      175.54      174.55      2.99 o
   6  -3   5        0.00        0.00      1.52 o
   7  -3   5        1.26        0.83      1.93 o
  -8  -2   5        4.80        4.01      2.62 o
  -7  -2   5        7.49        8.59      1.53 o
  -6  -2   5       29.95       28.10      1.51 o
  -5  -2   5       51.83       51.92      1.28 o
  -4  -2   5      214.31      210.27      2.66 o
  -3  -2   5       41.68       36.66      0.76 o
  -2  -2   5      200.62      227.97      2.49 o
  -1  -2   5      531.64      611.53      5.62 o
   0  -2   5       37.63       34.88      0.48 o
   1  -2   5      216.80      245.16      2.43 o
   2  -2   5     1686.95     1829.05     18.30 o
   3  -2   5      163.57      158.58      1.97 o
   4  -2   5      299.21      303.82      4.20 o
   5  -2   5        2.28        2.21      0.98 o
   6  -2   5        0.07        0.28      1.52 o
   7  -2   5        1.01        0.83      1.80 o
  -8  -1   5        0.13        0.97      2.35 o
  -7  -1   5       14.32       14.15      1.75 o
  -6  -1   5        4.67        5.53      0.82 o
  -5  -1   5      148.65      150.35      2.33 o
  -4  -1   5      329.86      342.57      3.77 o
  -3  -1   5      463.02      472.86      5.21 o
  -2  -1   5     1854.62     2076.19     20.39 o
  -1  -1   5     1319.61     1365.06     12.78 o
   0  -1   5      322.66      321.95      3.57 o
   1  -1   5      138.58      138.22      2.22 o
   2  -1   5      285.96      336.20      3.77 o
   3  -1   5      129.11      130.95      1.93 o
   4  -1   5        0.41        1.27      0.48 o
   5  -1   5       58.74       59.07      2.25 o
   6  -1   5       24.52       23.76      2.35 o
   7  -1   5       12.07       13.67      2.35 o
  -8   0   5        1.05        0.73      1.53 o
  -7   0   5       34.71       28.91      2.14 o
  -6   0   5       13.90       16.55      1.05 o
  -5   0   5        6.90        5.83      0.58 o
  -4   0   5        7.65       10.68      0.50 o
  -3   0   5      155.58      147.97      1.77 o
  -2   0   5     1803.58     2018.67     18.82 o
  -1   0   5      159.98      155.66      2.25 o
   0   0   5      344.25      317.50      5.45 o
   1   0   5     1496.63     1680.70     50.00 o
   3   0   5       86.60       69.54      1.08 o
   4   0   5      203.92      202.38      3.28 o
   5   0   5       46.87       47.55      2.00 o
   6   0   5        0.36        0.00      1.66 o
   7   0   5        7.51        9.12      2.07 o
  -8   1   5       75.35       76.54      3.51 o
  -7   1   5        3.93        0.94      1.59 o
  -6   1   5      116.54      108.16      2.41 o
  -5   1   5      331.42      328.88      3.97 o
  -4   1   5      248.38      235.73      2.73 o
  -3   1   5      359.84      326.70      3.49 o
  -2   1   5        1.04        0.37      0.23 o
  -1   1   5     1660.25     1684.74     16.51 o
   0   1   5      995.27     1069.00     13.46 o
   1   1   5      422.21      491.54      6.32 o
   2   1   5      144.89      160.48      1.98 o
   3   1   5        0.58        0.00      0.22 o
   4   1   5      134.72      135.59      2.40 o
   5   1   5        6.59        4.90      1.12 o
   6   1   5        0.01        1.52      1.66 o
   7   1   5        0.02        0.00      1.80 o
  -8   2   5        4.25        6.95      1.73 o
  -7   2   5      196.68      183.20      5.39 o
  -6   2   5        1.70        0.00      0.70 o
  -5   2   5        4.33        3.47      0.65 o
  -4   2   5      168.69      177.10      2.16 o
  -3   2   5       50.90       44.53      0.76 o
  -2   2   5       48.95       76.65      0.97 o
  -1   2   5     1051.66     1208.35     12.04 o
   0   2   5      605.00      719.58      9.07 o
   1   2   5      181.31      170.94      2.10 o
   2   2   5       17.72       16.26      0.54 o
   3   2   5        1.18        1.62      0.37 o
   4   2   5       33.02       26.69      1.03 o
   5   2   5        7.00        6.86      1.17 o
   6   2   5        9.80        7.60      1.93 o
   7   2   5       29.18       29.56      2.90 o
  -8   3   5        6.38        9.83      1.89 o
  -7   3   5       12.12       14.82      2.00 o
  -6   3   5        0.37        0.00      0.89 o
  -5   3   5        9.01        5.80      0.89 o
  -4   3   5      241.58      234.79      2.59 o
  -3   3   5       77.10       89.63      1.12 o
  -2   3   5      111.53      119.88      1.26 o
  -1   3   5      202.66      259.27      2.80 o
   0   3   5       50.20       50.67      0.67 o
   1   3   5        0.44        1.66      0.29 o
   2   3   5       14.04       18.54      0.61 o
   3   3   5        2.06        2.98      0.52 o
   4   3   5        5.57        4.39      1.07 o
   5   3   5       23.97       17.73      1.51 o
   6   3   5       57.87       62.70      3.73 o
   7   3   5        4.00        1.10      1.93 o
  -8   4   5        0.64        0.00      3.11 o
  -7   4   5       22.58       24.43      2.04 o
  -6   4   5       38.50       43.05      2.35 o
  -5   4   5       13.75       13.21      0.81 o
  -4   4   5        0.23        0.22      0.42 o
  -3   4   5        0.47        0.00      0.38 o
  -2   4   5        4.14        3.13      0.35 o
  -1   4   5      431.32      468.67      4.35 o
   0   4   5       25.64       26.03      0.60 o
   1   4   5       12.44        9.90      0.34 o
   2   4   5       87.36       89.65      1.12 o
   3   4   5      378.45      371.91      4.18 o
   4   4   5        1.32        0.00      0.98 o
   5   4   5       50.26       52.34      3.31 o
   6   4   5        0.40        1.10      1.80 o
  -8   5   5        1.42        5.00      2.62 o
  -7   5   5        9.29        8.81      1.69 o
  -6   5   5        2.76        1.89      1.55 o
  -5   5   5      287.16      279.00      4.85 o
  -4   5   5      110.88      112.44      1.67 o
  -3   5   5        2.71        2.86      0.42 o
  -2   5   5      149.88      132.75      1.63 o
  -1   5   5      192.92      183.30      1.95 o
   0   5   5      295.93      305.46      3.26 o
   1   5   5        7.49        7.93      0.50 o
   2   5   5     2344.78     2371.76     24.73 o
   3   5   5        7.71        6.88      0.61 o
   4   5   5       22.27       23.05      1.61 o
   5   5   5       12.60       12.56      1.51 o
   6   5   5       45.65       43.64      3.59 o
  -8   6   5        2.63        1.79      1.75 o
  -7   6   5       11.40       14.01      1.53 o
  -6   6   5       12.12       14.29      1.40 o
  -5   6   5      196.86      201.40      3.81 o
  -4   6   5      174.23      182.09      3.02 o
  -3   6   5       54.82       56.16      1.11 o
  -2   6   5       94.56      106.44      1.45 o
  -1   6   5       96.22       96.96      1.33 o
   0   6   5       92.60       85.20      1.24 o
   1   6   5      124.21      116.80      2.03 o
   2   6   5      113.65      118.19      2.05 o
   3   6   5      127.52      133.15      3.88 o
   4   6   5       39.38       38.85      2.35 o
   5   6   5        9.29       11.72      1.65 o
   6   6   5        0.56        1.93      2.21 o
  -7   7   5        0.27        0.32      1.38 o
  -6   7   5       28.43       27.97      1.70 o
  -5   7   5       10.69       11.24      1.02 o
  -4   7   5       13.40       12.68      1.75 o
  -3   7   5        1.70        2.54      0.66 o
  -2   7   5      275.36      240.72      3.38 o
  -1   7   5       51.08       49.79      1.63 o
   0   7   5        0.02        0.00      0.52 o
   1   7   5       55.47       58.16      2.01 o
   2   7   5       35.96       30.48      1.86 o
   3   7   5       13.20       12.22      1.51 o
   4   7   5        0.33        1.23      1.32 o
   5   7   5        3.96        1.24      2.07 o
  -7   8   5        7.01       11.23      2.56 o
  -6   8   5        0.84        1.12      1.21 o
  -5   8   5        2.29        3.03      1.14 o
  -4   8   5        0.01        0.00      1.01 o
  -3   8   5       95.41       81.87      2.55 o
  -2   8   5      104.46       75.01      1.98 o
  -1   8   5       33.05       33.13      1.36 o
   0   8   5       42.82       38.54      1.46 o
   1   8   5       15.66       15.02      1.27 o
   2   8   5       10.89       11.43      1.49 o
   3   8   5        0.01        0.00      1.26 o
   4   8   5       20.86       25.41      2.90 o
  -6   9   5        0.17        0.55      2.07 o
  -5   9   5        0.16        0.43      1.41 o
  -4   9   5        7.73        6.01      1.46 o
  -3   9   5       50.11       39.64      3.45 o
  -2   9   5        0.91        0.00      1.16 o
  -1   9   5       61.48       60.24      2.83 o
   0   9   5        4.95        5.75      2.69 o
   1   9   5       33.35       37.29      2.28 o
   2   9   5       49.69       51.07      2.73 o
   3   9   5       34.64       39.36      3.31 o
   4   9   5       14.08       14.50      2.62 o
  -5  10   5       16.19       18.37      2.90 o
  -4  10   5       29.93       34.05      2.34 o
  -3  10   5        2.80        5.25      1.46 o
  -2  10   5       13.28       11.96      1.73 o
  -1  10   5       73.42       76.72      3.22 o
   0  10   5        0.04        1.20      2.28 o
   1  10   5       22.52       18.51      1.89 o
   2  10   5       26.68       23.89      2.76 o
   3  10   5       27.40       24.45      2.90 o
  -4  11   5        0.07        0.00      2.21 o
  -3  11   5       26.03       31.35      3.45 o
  -2  11   5       17.90       19.42      2.00 o
  -1  11   5        0.13        0.00      1.41 o
   0  11   5        5.31        2.35      2.07 o
   1  11   5       60.98       56.35      4.14 o
  -2 -12   6        5.93        7.60      2.76 o
  -1 -12   6        0.00        0.00      2.21 o
   0 -12   6       14.68       19.47      3.04 o
   1 -12   6       44.94       41.71      4.01 o
   2 -12   6        3.63        3.45      2.35 o
   3 -12   6        0.64        0.00      2.21 o
  -3 -11   6       72.09       75.96      4.97 o
  -2 -11   6        7.63        8.42      2.49 o
  -1 -11   6        2.33        3.18      2.21 o
   0 -11   6        0.01        0.00      1.93 o
   1 -11   6        3.65        2.49      2.07 o
   2 -11   6        1.89        0.00      2.07 o
   3 -11   6       53.46       59.53      4.28 o
   4 -11   6        1.31        2.90      2.21 o
  -4 -10   6        1.76        3.96      2.00 o
  -3 -10   6       24.95       23.07      2.10 o
  -2 -10   6       48.39       45.89      2.14 o
  -1 -10   6       25.53       24.59      1.64 o
   0 -10   6       14.63       13.47      1.71 o
   1 -10   6        0.79        1.23      1.32 o
   2 -10   6        0.05        1.93      1.37 o
   3 -10   6       35.51       39.50      3.45 o
   4 -10   6       15.35       16.71      2.90 o
   5 -10   6        0.42        1.10      2.21 o
  -5  -9   6       24.42       22.99      4.01 o
  -4  -9   6       14.24       12.59      1.76 o
  -3  -9   6        3.35        1.04      1.06 o
  -2  -9   6        0.05        0.00      1.04 o
  -1  -9   6       36.29       31.55      1.67 o
   0  -9   6        4.44        2.75      0.84 o
   1  -9   6        2.88        6.21      1.05 o
   2  -9   6       13.53       13.46      1.68 o
   3  -9   6       29.97       28.68      2.00 o
   4  -9   6       10.73       10.77      2.35 o
   5  -9   6       59.69       60.08      4.14 o
   6  -9   6        9.55        9.67      2.62 o
  -6  -8   6        0.02        0.00      1.55 o
  -5  -8   6        1.56        0.00      1.41 o
  -4  -8   6        3.37        2.62      1.41 o
  -3  -8   6        3.94        4.21      0.85 o
  -2  -8   6        2.14        0.92      0.74 o
  -1  -8   6       49.06       51.07      1.71 o
   0  -8   6       19.70       21.89      0.88 o
   1  -8   6        0.32        0.00      0.54 o
   2  -8   6       12.67       13.94      0.96 o
   3  -8   6        2.00        1.29      0.96 o
   4  -8   6        7.72        9.33      1.21 o
   5  -8   6       28.82       27.07      2.76 o
   6  -8   6        0.82        0.00      1.93 o
  -6  -7   6       14.74       16.56      2.04 o
  -5  -7   6      145.98      151.46      4.83 o
  -4  -7   6       50.09       52.25      3.17 o
  -3  -7   6       71.30       70.45      1.94 o
  -2  -7   6       46.66       50.16      1.17 o
  -1  -7   6      216.91      212.97      2.62 o
   0  -7   6       61.06       63.09      1.10 o
   1  -7   6      368.22      392.27      4.05 o
   2  -7   6       61.29       64.51      1.14 o
   3  -7   6       12.85       11.32      0.87 o
   4  -7   6       10.42        9.90      1.41 o
   5  -7   6        0.37        0.00      1.03 o
   6  -7   6        4.94        6.77      2.07 o
  -7  -6   6        3.61        1.24      2.49 o
  -6  -6   6       38.13       41.30      3.73 o
  -5  -6   6       11.81       14.23      2.49 o
  -4  -6   6      322.76      317.86      6.24 o
  -3  -6   6        0.81        1.13      0.58 o
  -2  -6   6       98.86       95.47      1.48 o
  -1  -6   6       71.26       66.81      1.09 o
   0  -6   6      385.00      414.34      4.20 o
   1  -6   6      201.47      213.88      2.32 o
   2  -6   6        2.17        2.28      0.39 o
   3  -6   6        5.41        6.94      0.53 o
   4  -6   6       15.94       16.61      0.84 o
   5  -6   6        1.07        1.45      0.99 o
   6  -6   6       22.01       23.74      1.90 o
   7  -6   6        3.36        5.66      2.21 o
  -7  -5   6        5.22        4.48      2.07 o
  -6  -5   6       83.33       83.35      8.08 o
  -5  -5   6        9.67       10.00      1.16 o
  -4  -5   6      127.55      118.24      2.24 o
  -3  -5   6      308.00      297.16      3.91 o
  -2  -5   6      271.03      255.42      2.77 o
  -1  -5   6      451.32      459.82      4.58 o
   0  -5   6       20.53       20.06      0.51 o
   1  -5   6        7.90        6.70      0.35 o
   2  -5   6        8.61        8.67      0.45 o
   3  -5   6       94.66       92.91      1.38 o
   4  -5   6        1.25        1.17      0.49 o
   5  -5   6        0.00        0.00      0.92 o
   6  -5   6        0.42        0.57      1.22 o
   7  -5   6        4.39        4.70      2.35 o
  -8  -4   6       51.74       57.18      4.97 o
  -7  -4   6       45.46       45.04      2.73 o
  -6  -4   6        0.40        0.00      1.22 o
  -5  -4   6        2.20        2.46      0.80 o
  -4  -4   6     1200.82     1186.80     12.81 o
  -3  -4   6      325.28      307.55      3.66 o
  -2  -4   6      508.76      536.40      5.58 o
  -1  -4   6      537.31      573.58      5.29 o
   0  -4   6       34.03       33.98      0.60 o
   1  -4   6      162.45      161.84      1.59 o
   2  -4   6        1.69        2.43      0.25 o
   3  -4   6       50.37       54.89      0.99 o
   4  -4   6      264.20      259.16      3.58 o
   5  -4   6       36.65       38.71      1.57 o
   6  -4   6        4.36        2.76      1.66 o
   7  -4   6        3.99        1.66      1.93 o
  -8  -3   6       90.39       95.44      5.94 o
  -7  -3   6       15.56       15.94      1.90 o
  -6  -3   6       21.70       21.58      1.85 o
  -5  -3   6       53.55       51.64      1.39 o
  -4  -3   6       13.02       12.49      0.64 o
  -3  -3   6       24.07       21.05      0.68 o
  -2  -3   6      973.35     1025.35     10.25 o
  -1  -3   6      166.74      156.84      1.69 o
   0  -3   6      292.00      280.61      2.53 o
   1  -3   6      232.30      231.63      2.52 o
   2  -3   6       27.94       30.84      0.69 o
   3  -3   6       79.48       92.19      1.34 o
   4  -3   6        9.84        8.91      0.62 o
   5  -3   6       62.85       57.74      1.86 o
   6  -3   6        3.66        2.35      1.66 o
   7  -3   6       24.19       20.03      2.62 o
  -8  -2   6       44.38       46.60      2.88 o
  -7  -2   6       73.77       74.20      3.21 o
  -6  -2   6       38.31       36.65      1.70 o
  -5  -2   6      203.72      199.16      2.88 o
  -4  -2   6        0.98        1.60      0.47 o
  -3  -2   6       23.86       14.58      0.54 o
  -2  -2   6        5.18        3.78      0.33 o
  -1  -2   6       62.49       51.95      0.77 o
   0  -2   6       32.80       26.84      0.47 o
   1  -2   6      692.46      722.66      7.88 o
   2  -2   6      815.01      866.74      8.28 o
   3  -2   6       16.84       19.65      0.53 o
   4  -2   6       95.96       90.93      1.62 o
   5  -2   6        6.70        7.31      1.12 o
   6  -2   6        7.27        7.60      1.93 o
   7  -2   6        1.53        0.00      1.80 o
  -8  -1   6       23.51       26.15      5.39 o
  -7  -1   6        5.68        3.86      1.52 o
  -6  -1   6        0.06        0.00      0.99 o
  -5  -1   6      206.37      221.49      3.12 o
  -4  -1   6      190.73      208.92      2.54 o
  -3  -1   6      486.05      481.66      5.34 o
  -2  -1   6       20.35       26.81      0.60 o
  -1  -1   6      739.20      752.99      7.11 o
   0  -1   6      209.11      180.21      2.04 o
   1  -1   6       15.44       25.79      1.24 o
   2  -1   6      714.71      774.68      9.89 o
   3  -1   6       36.98       34.82      0.72 o
   4  -1   6       26.25       25.24      0.86 o
   5  -1   6       97.58      101.29      2.98 o
   6  -1   6        0.04        0.00      1.38 o
   7  -1   6       11.19       12.84      2.35 o
  -8   0   6        5.72        6.83      1.71 o
  -7   0   6       66.57       68.68      4.56 o
  -6   0   6      169.31      158.48      5.45 o
  -5   0   6       35.28       30.65      0.92 o
  -4   0   6       13.16       14.19      0.58 o
  -3   0   6      306.18      314.93      3.39 o
  -2   0   6     1249.97     1369.65     12.83 o
  -1   0   6      218.69      224.14      2.97 o
   0   0   6        1.95        1.54      0.39 o
   1   0   6       12.86       10.50      1.10 o
   2   0   6       41.86       45.51      1.02 o
   3   0   6       20.58       17.28      0.54 o
   4   0   6       30.29       39.02      1.12 o
   5   0   6       35.69       32.94      1.76 o
   6   0   6       16.12       20.58      2.21 o
   7   0   6        0.06        0.00      1.80 o
  -8   1   6        6.87        4.14      1.65 o
  -7   1   6       37.51       37.89      2.34 o
  -6   1   6       13.38       14.79      1.23 o
  -5   1   6       48.62       49.98      1.16 o
  -4   1   6       22.59       28.93      0.91 o
  -3   1   6        3.07        4.40      0.35 o
  -2   1   6       41.60       47.10      0.75 o
  -1   1   6      229.48      250.08      3.30 o
   0   1   6      195.26      218.49      2.86 o
   1   1   6      435.63      440.22      7.57 o
   2   1   6        8.96        9.74      0.53 o
   3   1   6       70.05       75.76      1.39 o
   4   1   6       65.05       73.85      1.81 o
   5   1   6        1.53        0.39      1.73 o
   6   1   6       11.63       11.88      1.93 o
   7   1   6        5.18        1.66      1.93 o
  -8   2   6        0.29        0.00      1.43 o
  -7   2   6       21.78       23.64      1.99 o
  -6   2   6       34.33       28.64      1.50 o
  -5   2   6        1.48        1.34      0.54 o
  -4   2   6       16.61       13.30      0.56 o
  -3   2   6        0.70        0.34      0.33 o
  -2   2   6      135.76      150.08      1.64 o
  -1   2   6        7.40        5.76      0.25 o
   0   2   6     2137.41     2364.18     33.31 o
   1   2   6       34.88       27.77      0.57 o
   2   2   6      132.59      137.91      1.96 o
   3   2   6      212.80      184.36      4.13 o
   4   2   6        5.74        6.26      1.08 o
   5   2   6        9.39       12.53      1.27 o
   6   2   6       21.75       24.17      2.49 o
   7   2   6        0.00        0.97      1.93 o
  -8   3   6        0.64        0.95      1.61 o
  -7   3   6        9.06        9.82      2.56 o
  -6   3   6        0.10        0.68      0.93 o
  -5   3   6      197.79      188.80      3.27 o
  -4   3   6        5.75        4.19      0.46 o
  -3   3   6      204.30      205.59      2.26 o
  -2   3   6       17.27       12.93      0.40 o
  -1   3   6       99.96       93.29      1.04 o
   0   3   6        0.77        0.49      0.27 o
   1   3   6       98.75      102.00      1.44 o
   2   3   6      187.94      178.46      2.53 o
   3   3   6      161.34      170.31      2.81 o
   4   3   6      157.61      148.87      3.86 o
   5   3   6        0.12        0.34      1.02 o
   6   3   6        5.54        7.04      2.07 o
  -8   4   6        5.83        5.09      4.07 o
  -7   4   6       11.26       12.47      1.75 o
  -6   4   6        0.36        0.00      0.93 o
  -5   4   6      406.52      396.39      6.64 o
  -4   4   6     3777.46     3746.99     37.36 o
  -3   4   6       92.20       94.46      1.22 o
  -2   4   6        9.77        6.40      0.38 o
  -1   4   6      198.94      199.39      2.28 o
   0   4   6      314.93      316.99      3.14 o
   1   4   6        4.85        4.64      0.42 o
   2   4   6      238.16      246.63      3.48 o
   3   4   6      107.54      101.75      2.03 o
   4   4   6        2.03        2.62      1.24 o
   5   4   6       43.85       43.23      3.04 o
   6   4   6        5.20       11.46      2.35 o
  -8   5   6        0.18        0.00      1.49 o
  -7   5   6       26.66       26.62      2.18 o
  -6   5   6       21.54       21.83      1.25 o
  -5   5   6       13.66       15.56      1.04 o
  -4   5   6      149.26      146.84      2.16 o
  -3   5   6      175.15      180.59      2.02 o
  -2   5   6       50.66       41.77      0.84 o
  -1   5   6       53.65       49.55      0.82 o
   0   5   6      164.50      172.52      1.83 o
   1   5   6      140.29      132.69      1.72 o
   2   5   6      285.12      291.28      4.11 o
   3   5   6       10.98       11.43      1.01 o
   4   5   6        1.14        3.12      1.66 o
   5   5   6       11.45       13.18      1.51 o
   6   5   6        3.17        1.64      1.46 o
  -8   6   6       20.47       18.54      2.28 o
  -7   6   6       25.65       28.71      4.01 o
  -6   6   6        2.46        2.45      1.07 o
  -5   6   6        1.99        2.80      0.83 o
  -4   6   6       13.83       10.96      0.79 o
  -3   6   6        9.12        8.90      0.68 o
  -2   6   6        1.10        1.73      0.43 o
  -1   6   6        0.29        0.31      0.40 o
   0   6   6       14.41       16.26      0.65 o
   1   6   6      153.81      152.10      3.13 o
   2   6   6      116.37      117.28      2.22 o
   3   6   6       18.13       14.85      1.46 o
   4   6   6        5.21        4.74      1.32 o
   5   6   6        8.97        7.54      1.55 o
  -7   7   6        1.02        2.49      2.21 o
  -6   7   6       13.14       14.97      4.49 o
  -5   7   6        2.37        3.96      1.11 o
  -4   7   6       35.86       36.39      1.75 o
  -3   7   6        0.66        0.00      0.64 o
  -2   7   6        9.01        8.30      0.76 o
  -1   7   6      260.33      214.44      3.35 o
   0   7   6       43.39       47.69      1.26 o
   1   7   6        6.55        6.77      0.80 o
   2   7   6        0.92        0.15      1.01 o
   3   7   6       20.50       20.49      1.71 o
   4   7   6       10.39        6.76      1.51 o
   5   7   6       58.80       71.27      4.42 o
  -7   8   6        0.55        0.00      2.21 o
  -6   8   6        7.22        5.66      2.21 o
  -5   8   6       27.32       24.79      1.90 o
  -4   8   6       11.22       15.00      2.00 o
  -3   8   6        1.88        1.66      1.66 o
  -2   8   6       41.84       42.57      1.53 o
  -1   8   6      152.26      147.02      2.98 o
   0   8   6       31.26       32.03      1.58 o
   1   8   6       50.92       51.95      2.06 o
   2   8   6      105.78      106.35      5.52 o
   3   8   6       53.42       54.50      2.73 o
   4   8   6       48.67       52.76      3.87 o
  -6   9   6        1.58        0.97      2.21 o
  -5   9   6        4.10        2.62      2.07 o
  -4   9   6        8.34        5.39      1.46 o
  -3   9   6       54.49       54.27      2.68 o
  -2   9   6        0.50        0.84      1.26 o
  -1   9   6       16.50       21.32      2.83 o
   0   9   6       76.98       77.88      3.08 o
   1   9   6        0.01        0.00      1.19 o
   2   9   6       28.68       31.46      2.28 o
   3   9   6       14.94       16.16      2.62 o
  -5  10   6       19.38       22.51      3.18 o
  -4  10   6        7.85        8.15      2.35 o
  -3  10   6        1.85        3.18      1.93 o
  -2  10   6        2.23        2.17      2.49 o
  -1  10   6       73.34       77.69      3.32 o
   0  10   6       29.95       34.10      3.04 o
   1  10   6       10.13       11.45      1.85 o
   2  10   6       22.81       23.20      2.90 o
  -4  11   6       31.56       42.12      3.87 o
  -3  11   6       14.42       18.09      2.90 o
  -2  11   6        1.69        0.00      1.93 o
  -1  11   6       13.18       20.03      2.76 o
   0  11   6       18.49       24.03      2.90 o
  -1 -12   7       25.72       24.58      3.31 o
   0 -12   7        0.09        0.00      2.21 o
   1 -12   7        5.30        4.01      2.35 o
   2 -12   7        0.00        0.00      2.07 o
  -3 -11   7        1.08        0.00      2.21 o
  -2 -11   7        0.44        0.14      2.07 o
  -1 -11   7       26.70       26.10      3.18 o
   0 -11   7       12.36        6.08      2.21 o
   1 -11   7        1.39        2.21      2.07 o
   2 -11   7        8.27        8.70      2.35 o
   3 -11   7        8.03        9.81      2.62 o
   4 -11   7        5.73        8.01      2.49 o
  -4 -10   7        6.07        3.59      2.35 o
  -3 -10   7        9.48       10.08      2.49 o
  -2 -10   7       10.67        7.71      1.56 o
  -1 -10   7       22.55       20.24      2.07 o
   0 -10   7       36.79       39.37      2.44 o
   1 -10   7        0.22        0.00      1.22 o
   2 -10   7        2.84        3.33      1.41 o
   3 -10   7       12.38       12.84      2.35 o
   4 -10   7        8.70        9.94      2.35 o
   5 -10   7        0.74        0.14      2.21 o
  -5  -9   7        0.45        0.00      1.56 o
  -4  -9   7        8.91        8.36      1.71 o
  -3  -9   7       27.36       29.79      1.75 o
  -2  -9   7       11.68       16.14      1.41 o
  -1  -9   7       33.98       32.38      4.70 o
   0  -9   7        0.56        1.61      0.95 o
   1  -9   7        7.17       10.39      1.28 o
   2  -9   7       24.42       24.87      1.48 o
   3  -9   7        0.71        0.00      1.32 o
   4  -9   7        0.64        0.41      1.80 o
   5  -9   7        0.81        1.24      1.93 o
  -6  -8   7        2.27        0.11      1.80 o
  -5  -8   7       63.81       67.78      3.27 o
  -4  -8   7       81.41       80.20      2.71 o
  -3  -8   7       75.31       77.54      2.55 o
  -2  -8   7       57.30       57.48      1.81 o
  -1  -8   7       27.95       27.40      1.12 o
   0  -8   7      142.16      154.35      2.73 o
   1  -8   7        1.30        0.64      0.75 o
   2  -8   7       17.73       18.37      1.27 o
   3  -8   7        0.00        0.00      0.93 o
   4  -8   7        4.06        4.83      1.16 o
   5  -8   7        8.03        8.29      2.21 o
   6  -8   7        0.42        0.00      2.07 o
  -6  -7   7       99.53      103.55      4.97 o
  -5  -7   7       31.42       29.24      2.20 o
  -4  -7   7        2.59        4.50      1.26 o
  -3  -7   7        2.44        2.86      0.82 o
  -2  -7   7        0.76        0.73      0.56 o
  -1  -7   7        1.46        0.22      0.46 o
   0  -7   7      114.21      111.82      1.52 o
   1  -7   7       37.95       42.66      0.94 o
   2  -7   7        6.38        6.08      0.64 o
   3  -7   7       26.35       28.93      1.11 o
   4  -7   7        0.07        0.19      0.63 o
   5  -7   7        6.99        4.90      1.37 o
   6  -7   7        0.46        0.00      1.80 o
  -7  -6   7       47.75       49.03      4.42 o
  -6  -6   7       15.11       15.61      2.90 o
  -5  -6   7        4.25        3.45      2.07 o
  -4  -6   7       34.49       31.56      1.59 o
  -3  -6   7       83.50       79.72      1.63 o
  -2  -6   7       98.08       94.04      1.47 o
  -1  -6   7        0.03        0.55      0.42 o
   0  -6   7        0.10        0.43      0.40 o
   1  -6   7        2.01        4.66      0.83 o
   2  -6   7        0.16        0.00      0.41 o
   3  -6   7       10.44       11.95      0.68 o
   4  -6   7       13.41       11.76      1.01 o
   5  -6   7        0.40        0.90      1.02 o
   6  -6   7       19.23       21.75      4.35 o
  -7  -5   7        7.01        3.98      1.71 o
  -6  -5   7        0.09        1.51      1.46 o
  -5  -5   7        0.32        0.00      1.15 o
  -4  -5   7      100.13      105.05      2.34 o
  -3  -5   7      948.43      937.04     10.97 o
  -2  -5   7       44.29       45.53      0.92 o
  -1  -5   7      283.64      304.92      3.17 o
   0  -5   7       31.62       28.90      0.68 o
   1  -5   7       53.38       48.25      0.76 o
   2  -5   7       74.29       75.63      1.01 o
   3  -5   7      103.69      101.73      1.71 o
   4  -5   7       15.51       16.62      1.57 o
   5  -5   7        8.82        6.90      1.08 o
   6  -5   7        0.51        0.35      1.27 o
   7  -5   7        2.97        4.56      2.07 o
  -7  -4   7       31.92       34.94      2.48 o
  -6  -4   7       59.90       60.05      2.92 o
  -5  -4   7       46.85       48.18      1.87 o
  -4  -4   7        0.58        0.47      0.50 o
  -3  -4   7      773.33      742.72      8.16 o
  -2  -4   7        4.03        2.83      0.41 o
  -1  -4   7      213.01      226.28      2.28 o
   0  -4   7       68.92       66.30      0.82 o
   1  -4   7       19.61       21.98      0.56 o
   2  -4   7        4.45        3.69      0.36 o
   3  -4   7     2195.67     2232.11     25.59 o
   4  -4   7      113.90      113.33      2.31 o
   5  -4   7        5.08        2.55      0.83 o
   6  -4   7        0.42        1.22      2.28 o
   7  -4   7        0.69        1.93      2.07 o
  -8  -3   7       40.65       49.34      6.84 o
  -7  -3   7        0.04        0.00      1.46 o
  -6  -3   7        1.30        0.00      0.94 o
  -5  -3   7      170.84      169.18      3.22 o
  -4  -3   7      260.30      249.70      3.15 o
  -3  -3   7      174.16      172.00      2.23 o
  -2  -3   7      111.53      105.72      1.26 o
  -1  -3   7        3.85        7.91      0.37 o
   0  -3   7      214.89      221.03      2.59 o
   1  -3   7        6.29        6.88      0.30 o
   2  -3   7       39.73       49.39      0.78 o
   3  -3   7        6.27        5.87      0.46 o
   4  -3   7      167.50      166.91      2.85 o
   5  -3   7       21.23       20.83      1.20 o
   6  -3   7        6.73        9.81      1.93 o
   7  -3   7        0.01        0.00      1.93 o
  -8  -2   7       13.81       19.23      2.18 o
  -7  -2   7       69.07       77.04      3.32 o
  -6  -2   7       58.18       56.13      2.11 o
  -5  -2   7        0.07        0.00      0.56 o
  -4  -2   7      348.21      346.77      4.10 o
  -3  -2   7       56.33       63.92      1.11 o
  -2  -2   7       12.35        9.01      0.43 o
  -1  -2   7     1270.40     1346.66     11.94 o
   0  -2   7       89.40       83.94      0.95 o
   1  -2   7       28.92       41.81      0.82 o
   2  -2   7        1.44        1.13      0.27 o
   3  -2   7        8.24        7.94      0.44 o
   4  -2   7        3.96        3.10      0.56 o
   5  -2   7       23.82       24.50      1.51 o
   6  -2   7       28.05       33.84      2.76 o
   7  -2   7        1.03        2.76      1.93 o
  -8  -1   7       18.60       24.84      2.34 o
  -7  -1   7       24.17       25.43      2.04 o
  -6  -1   7        0.05        0.00      0.87 o
  -5  -1   7       62.63       61.65      1.39 o
  -4  -1   7      192.55      187.75      2.33 o
  -3  -1   7       90.10       94.37      1.38 o
  -2  -1   7        8.75       10.98      0.38 o
  -1  -1   7       93.67      109.14      1.36 o
   0  -1   7      416.54      422.75      5.49 o
   1  -1   7        4.89        2.83      0.68 o
   2  -1   7       91.42       93.52      1.39 o
   3  -1   7       22.88       20.95      0.60 o
   4  -1   7        8.72        8.73      0.60 o
   5  -1   7        6.49        6.76      1.07 o
   6  -1   7       52.21       51.65      3.18 o
   7  -1   7        8.04        8.42      2.07 o
  -8   0   7        1.07        0.00      1.53 o
  -7   0   7       27.29       25.41      1.99 o
  -6   0   7       61.47       43.22      1.81 o
  -5   0   7       60.91       47.71      1.12 o
  -4   0   7      117.07      122.46      1.67 o
  -3   0   7       83.32       71.23      1.06 o
  -2   0   7        1.33        2.07      0.32 o
  -1   0   7       18.81       19.84      0.54 o
   0   0   7      224.00      216.56      3.80 o
   1   0   7      260.14      277.88      8.84 o
   2   0   7      152.90      163.17      2.90 o
   3   0   7       18.08       16.91      0.52 o
   4   0   7        9.72       10.57      0.73 o
   5   0   7       60.60       60.57      2.25 o
   6   0   7        9.23       11.74      1.93 o
   7   0   7        1.86        0.00      1.80 o
  -8   1   7        8.08       12.17      1.93 o
  -7   1   7       10.39        9.12      1.61 o
  -6   1   7      189.84      168.48      3.82 o
  -5   1   7       39.42       41.70      1.06 o
  -4   1   7        0.05        0.09      0.41 o
  -3   1   7      724.51      733.65      7.06 o
  -2   1   7       82.23       74.14      1.20 o
  -1   1   7       33.14       26.93      0.64 o
   0   1   7       66.02       59.17      0.92 o
   1   1   7      119.78      124.99      4.56 o
   2   1   7      104.36       98.84      1.47 o
   3   1   7       12.88       15.01      0.56 o
   4   1   7      126.55      113.60      2.39 o
   5   1   7        8.52        6.77      1.17 o
   6   1   7        4.38        4.01      1.66 o
   7   1   7       12.83       14.64      2.35 o
  -8   2   7        9.28       10.50      1.89 o
  -7   2   7        7.52        4.35      1.46 o
  -6   2   7       78.44       77.20      2.40 o
  -5   2   7       95.50       92.66      1.59 o
  -4   2   7        0.14        0.00      0.41 o
  -3   2   7      329.91      324.35      3.50 o
  -2   2   7      820.57      890.11      9.56 o
  -1   2   7       42.79       38.18      0.81 o
   0   2   7      334.50      315.98      3.77 o
   1   2   7        0.17        0.26      0.32 o
   2   2   7       16.17       14.15      0.52 o
   3   2   7        5.73        8.28      0.89 o
   4   2   7       89.49       85.52      5.04 o
   5   2   7       22.40       21.80      1.46 o
   6   2   7       22.75       28.31      2.62 o
  -8   3   7       13.89       12.27      1.99 o
  -7   3   7       17.53       17.59      1.90 o
  -6   3   7      126.40      129.21      3.23 o
  -5   3   7       59.40       56.41      1.65 o
  -4   3   7       22.72       20.26      0.90 o
  -3   3   7      291.25      284.34      2.83 o
  -2   3   7      110.83      111.02      1.35 o
  -1   3   7      265.25      261.37      2.50 o
   0   3   7        2.07        0.15      0.21 o
   1   3   7      385.77      420.33      4.62 o
   2   3   7       18.11       15.70      0.61 o
   3   3   7      104.74      113.95      2.39 o
   4   3   7      137.62      125.08      3.42 o
   5   3   7        2.81        1.10      1.38 o
   6   3   7        1.69        4.42      1.93 o
  -8   4   7        0.90        1.88      1.76 o
  -7   4   7        4.64        6.34      1.55 o
  -6   4   7        9.52       11.09      1.86 o
  -5   4   7      127.53      134.71      3.52 o
  -4   4   7       84.70       83.01      1.41 o
  -3   4   7       44.00       40.26      0.96 o
  -2   4   7      223.21      219.57      2.24 o
  -1   4   7       85.16       92.74      1.16 o
   0   4   7      287.26      297.25      3.45 o
   1   4   7       56.11       55.34      1.16 o
   2   4   7      278.98      278.16      4.35 o
   3   4   7      618.25      620.13     10.63 o
   4   4   7        3.00        4.44      1.07 o
   5   4   7        1.12        0.41      1.52 o
   6   4   7        8.24       11.74      2.21 o
  -8   5   7       11.89       15.47      2.90 o
  -7   5   7        2.89        3.51      3.94 o
  -6   5   7        2.93        4.47      1.46 o
  -5   5   7        9.99       11.52      1.16 o
  -4   5   7      170.44      174.95      2.64 o
  -3   5   7        3.60        3.91      0.45 o
  -2   5   7       17.72       14.59      0.54 o
  -1   5   7        0.74        0.68      0.33 o
   0   5   7      248.01      234.24      2.61 o
   1   5   7      264.54      265.15      3.77 o
   2   5   7       74.26       79.21      2.05 o
   3   5   7       15.81       18.23      1.14 o
   4   5   7        1.65        3.45      1.17 o
   5   5   7       17.12       20.70      1.75 o
  -7   6   7       46.26       50.14      4.14 o
  -6   6   7        3.16        1.52      1.80 o
  -5   6   7        0.17        0.04      1.19 o
  -4   6   7       17.78       16.12      1.04 o
  -3   6   7       55.19       51.29      1.40 o
  -2   6   7       67.25       41.86      1.06 o
  -1   6   7      131.14      105.03      1.74 o
   0   6   7      125.33      120.51      1.89 o
   1   6   7       60.22       57.59      1.81 o
   2   6   7        7.50        8.02      0.98 o
   3   6   7      124.75      128.86      3.76 o
   4   6   7        2.86        2.59      1.22 o
   5   6   7       19.24       24.25      3.73 o
  -7   7   7       13.96       12.98      2.76 o
  -6   7   7        0.86        0.00      1.93 o
  -5   7   7       15.34       18.92      2.49 o
  -4   7   7       20.09       22.93      2.49 o
  -3   7   7       88.50       86.65      2.11 o
  -2   7   7      263.83      225.20      5.16 o
  -1   7   7       20.98       14.26      1.86 o
   0   7   7      230.56      230.73      4.21 o
   1   7   7       29.49       32.15      1.60 o
   2   7   7       26.59       25.89      1.71 o
   3   7   7       18.53       16.57      1.55 o
   4   7   7       85.79       88.27      4.49 o
  -6   8   7       29.71       36.19      3.45 o
  -5   8   7       18.34       20.99      2.62 o
  -4   8   7        6.72        8.01      2.07 o
  -3   8   7        3.72        2.62      1.80 o
  -2   8   7       13.50       13.84      1.22 o
  -1   8   7       18.64       15.96      1.28 o
   0   8   7        4.75        5.28      1.06 o
   1   8   7        4.74        4.24      1.05 o
   2   8   7        5.90        5.62      1.36 o
   3   8   7        1.65        3.21      1.46 o
  -6   9   7       52.30       50.69      4.42 o
  -5   9   7        0.28        0.00      1.93 o
  -4   9   7       68.96       74.03      4.56 o
  -3   9   7        3.23        3.87      1.93 o
  -2   9   7        0.21        0.00      1.66 o
  -1   9   7        5.85        8.49      1.46 o
   0   9   7        1.19        1.19      1.32 o
   1   9   7        9.24        9.28      1.63 o
   2   9   7        3.79        3.55      1.49 o
   3   9   7        3.48        7.18      2.35 o
  -5  10   7        7.66       10.08      2.49 o
  -4  10   7        4.94        8.84      2.49 o
  -3  10   7        1.99        2.35      1.93 o
  -2  10   7        0.18        0.00      1.80 o
  -1  10   7       10.65       11.60      2.21 o
   0  10   7        0.59        1.66      1.93 o
   1  10   7        4.58        3.31      2.07 o
  -3  11   7       12.87       13.26      2.62 o
  -2  11   7        4.20        2.76      2.21 o
  -1  11   7        8.82        5.11      2.35 o
  -1 -12   8        1.85        0.00      2.35 o
   0 -12   8       14.72       19.20      3.04 o
   1 -12   8        0.04        1.52      2.35 o
  -3 -11   8        5.57        2.76      2.35 o
  -2 -11   8       25.34       29.28      3.31 o
  -1 -11   8       20.28       20.72      3.04 o
   0 -11   8       12.26       13.67      2.49 o
   1 -11   8        4.71        7.18      2.49 o
   2 -11   8       15.49       16.44      2.76 o
   3 -11   8        1.25        4.97      2.35 o
  -4 -10   8       19.95       17.82      3.04 o
  -3 -10   8       15.33       16.57      2.76 o
  -2 -10   8        6.50        9.71      1.65 o
  -1 -10   8        2.68        0.00      1.32 o
   0 -10   8       69.63       69.70      3.12 o
   1 -10   8        0.53        0.00      1.22 o
   2 -10   8        0.08        0.00      1.66 o
   3 -10   8       29.66       31.21      3.18 o
   4 -10   8        3.62        0.69      2.21 o
  -5  -9   8        6.76        5.11      2.62 o
  -4  -9   8       27.57       30.94      3.31 o
  -3  -9   8       39.25       35.72      2.62 o
  -2  -9   8       38.97       39.58      3.25 o
  -1  -9   8        3.93        4.74      1.32 o
   0  -9   8        3.13        0.55      1.80 o
   1  -9   8        1.07        1.48      1.00 o
   2  -9   8       30.45       30.66      1.65 o
   3  -9   8        0.18        0.00      0.95 o
   4  -9   8        0.55        0.00      1.93 o
   5  -9   8        0.44        0.28      2.07 o
  -6  -8   8        7.77        9.12      2.62 o
  -5  -8   8       42.20       47.37      4.01 o
  -4  -8   8        0.01        2.81      1.41 o
  -3  -8   8        0.72        0.00      1.17 o
  -2  -8   8        1.46        0.43      0.90 o
  -1  -8   8       10.81        9.97      0.98 o
   0  -8   8       36.90       33.52      1.36 o
   1  -8   8       60.93       57.54      3.02 o
   2  -8   8       53.52       55.91      3.13 o
   3  -8   8        0.04        0.00      0.95 o
   4  -8   8        5.44        4.51      1.39 o
   5  -8   8        2.95        3.22      1.41 o
  -6  -7   8        0.19        0.00      1.93 o
  -5  -7   8        1.42        1.04      2.14 o
  -4  -7   8       34.56       33.77      1.94 o
  -3  -7   8       54.33       56.42      1.78 o
  -2  -7   8       75.86       71.53      1.74 o
  -1  -7   8        0.03        0.00      0.60 o
   0  -7   8       11.88       14.50      0.72 o
   1  -7   8      112.41      110.72      1.86 o
   2  -7   8        4.40        4.51      0.58 o
   3  -7   8        0.96        2.04      0.95 o
   4  -7   8        0.07        0.86      1.03 o
   5  -7   8        4.62        5.31      2.62 o
   6  -7   8        3.42        4.97      2.07 o
  -6  -6   8        5.12        5.11      2.49 o
  -5  -6   8       61.31       52.76      4.01 o
  -4  -6   8       58.61       58.50      2.73 o
  -3  -6   8       49.37       49.79      1.28 o
  -2  -6   8       26.46       26.24      0.80 o
  -1  -6   8       56.15       53.26      0.99 o
   0  -6   8       15.63       14.26      0.53 o
   1  -6   8       69.63       73.74      1.13 o
   2  -6   8       13.78       12.51      0.53 o
   3  -6   8       42.17       42.56      1.41 o
   4  -6   8        7.64        7.29      0.94 o
   5  -6   8       39.36       44.04      1.97 o
   6  -6   8        4.77        4.84      1.55 o
  -7  -5   8       58.35       69.01      3.47 o
  -6  -5   8       17.98       17.63      1.95 o
  -5  -5   8       42.36       45.18      2.49 o
  -4  -5   8        0.56        0.57      0.71 o
  -3  -5   8     1230.02     1219.37     13.18 o
  -2  -5   8       19.59       21.35      0.66 o
  -1  -5   8      109.98       94.84      1.23 o
   0  -5   8       63.27       62.26      0.90 o
   1  -5   8       81.53       72.95      1.32 o
   2  -5   8        1.41        1.46      0.51 o
   3  -5   8        5.96        6.14      0.64 o
   4  -5   8      461.25      461.07      7.28 o
   5  -5   8       12.27       10.10      1.18 o
   6  -5   8        2.05        2.77      1.32 o
  -7  -4   8        2.49        2.24      1.65 o
  -6  -4   8      119.80      124.26      4.25 o
  -5  -4   8        6.08        7.41      1.19 o
  -4  -4   8       87.89       85.52      1.82 o
  -3  -4   8      153.74      151.95      1.98 o
  -2  -4   8      136.71      142.80      1.79 o
  -1  -4   8       14.29       14.87      0.48 o
   0  -4   8       58.82       67.62      1.20 o
   1  -4   8       16.85       16.26      0.60 o
   2  -4   8        1.04        2.26      0.39 o
   3  -4   8        0.14        0.59      0.87 o
   4  -4   8       83.63       78.92      1.88 o
   5  -4   8        0.43        0.00      0.96 o
   6  -4   8        6.03        4.18      1.32 o
  -8  -3   8        2.74        4.56      2.49 o
  -7  -3   8       29.34       32.21      2.34 o
  -6  -3   8       23.27       24.99      2.62 o
  -5  -3   8        0.18        0.48      0.71 o
  -4  -3   8        2.39        1.55      0.51 o
  -3  -3   8       15.25       17.32      0.64 o
  -2  -3   8        0.27        0.34      0.31 o
  -1  -3   8      135.01      145.53      1.59 o
   0  -3   8      216.27      237.51      2.60 o
   1  -3   8       94.79      101.76      1.62 o
   2  -3   8       20.39       19.26      0.57 o
   3  -3   8      129.99      126.95      1.82 o
   4  -3   8        8.21        8.08      1.10 o
   5  -3   8        0.41        0.23      0.80 o
   6  -3   8        0.89        2.90      1.66 o
   7  -3   8        0.00        0.00      1.66 o
  -8  -2   8        4.62        4.24      1.80 o
  -7  -2   8        0.06        0.00      1.39 o
  -6  -2   8       42.28       40.28      1.84 o
  -5  -2   8       12.58       11.50      0.92 o
  -4  -2   8        0.16        1.08      0.49 o
  -3  -2   8       32.22       35.61      0.86 o
  -2  -2   8       74.92       77.61      1.10 o
  -1  -2   8      362.73      388.04      4.31 o
   0  -2   8      772.74      848.49      8.58 o
   1  -2   8        4.88        9.16      0.43 o
   2  -2   8        0.03        0.01      0.31 o
   3  -2   8       29.28       25.73      0.67 o
   4  -2   8        7.37        8.00      0.64 o
   5  -2   8       14.73       17.18      2.35 o
   6  -2   8       49.03       50.55      3.18 o
   7  -2   8       10.70       12.71      2.21 o
  -8  -1   8        1.36        0.00      1.56 o
  -7  -1   8        0.34        0.00      2.62 o
  -6  -1   8       45.93       39.33      1.88 o
  -5  -1   8      116.81      124.19      2.30 o
  -4  -1   8        2.67        1.32      0.46 o
  -3  -1   8       85.62       88.11      1.18 o
  -2  -1   8      347.47      337.80      3.55 o
  -1  -1   8      701.70      715.71      7.73 o
   0  -1   8      157.97      175.71      2.42 o
   1  -1   8       16.18       14.36      1.38 o
   2  -1   8      228.02      230.87      5.04 o
   3  -1   8       32.92       36.19      0.71 o
   4  -1   8       44.82       44.90      1.16 o
   5  -1   8       43.59       46.75      1.90 o
   6  -1   8        4.18        2.90      1.66 o
  -8   0   8       17.59       19.83      2.69 o
  -7   0   8        8.68       12.60      1.75 o
  -6   0   8        6.34        8.65      1.29 o
  -5   0   8      244.16      202.73      3.23 o
  -4   0   8      175.13      167.85      2.10 o
  -3   0   8        3.41        6.70      0.38 o
  -2   0   8      311.53      315.28      3.31 o
  -1   0   8       47.58       43.76      0.98 o
   0   0   8      178.17      169.05      2.36 o
   1   0   8      391.78      434.64     13.54 o
   2   0   8        0.05        0.00      1.24 o
   3   0   8        0.01        0.00      0.30 o
   4   0   8        7.59        9.33      0.69 o
   5   0   8        2.18        3.22      0.97 o
   6   0   8        0.56        1.66      1.52 o
  -8   1   8        6.86        5.39      2.35 o
  -7   1   8        8.67        7.48      1.49 o
  -6   1   8       90.14       82.63      4.63 o
  -5   1   8       18.57       27.12      1.29 o
  -4   1   8       22.85       29.26      0.78 o
  -3   1   8       22.87       23.79      0.66 o
  -2   1   8       41.24       33.86      0.66 o
  -1   1   8      123.75      131.45      1.89 o
   0   1   8      455.12      456.00      5.86 o
   1   1   8      258.27      321.25     10.22 o
   2   1   8       47.78       54.43      1.37 o
   3   1   8       99.13       88.34      1.57 o
   4   1   8       20.64       13.52      0.81 o
   5   1   8        0.78        1.28      0.97 o
   6   1   8        3.07        3.18      1.66 o
  -8   2   8       13.09       13.40      2.76 o
  -7   2   8        8.93        9.26      1.61 o
  -6   2   8        0.41        1.71      1.23 o
  -5   2   8      169.14      178.84      3.16 o
  -4   2   8       39.55       35.43      0.86 o
  -3   2   8     1041.42     1045.54     10.61 o
  -2   2   8      101.54      106.48      1.35 o
  -1   2   8        0.85        0.91      0.27 o
   0   2   8       17.60       19.89      0.55 o
   1   2   8        4.58        3.91      0.34 o
   2   2   8        1.27        2.85      0.42 o
   3   2   8       59.65       59.62      1.46 o
   4   2   8        0.00        0.00      0.83 o
   5   2   8       39.15       29.20      1.71 o
   6   2   8        2.18        1.93      1.66 o
  -8   3   8        1.64        2.90      2.35 o
  -7   3   8        1.04        1.66      1.93 o
  -6   3   8      141.54      129.39      4.15 o
  -5   3   8       45.54       43.66      1.48 o
  -4   3   8      535.80      548.96      8.31 o
  -3   3   8      970.67      959.31      9.66 o
  -2   3   8       29.82       27.76      0.57 o
  -1   3   8        1.03        1.37      0.34 o
   0   3   8       18.19       15.65      0.48 o
   1   3   8      576.68      548.26      7.00 o
   2   3   8        0.04        0.00      0.50 o
   3   3   8       78.15       88.71      2.02 o
   4   3   8       98.91       94.38      2.83 o
   5   3   8        0.19        0.14      1.38 o
   6   3   8        0.13        0.69      1.66 o
  -8   4   8        2.93        3.04      2.35 o
  -7   4   8        3.17        2.49      1.93 o
  -6   4   8       62.34       57.32      3.87 o
  -5   4   8      143.96      144.87      3.87 o
  -4   4   8       13.61       14.66      0.73 o
  -3   4   8       45.76       46.18      0.89 o
  -2   4   8      179.97      183.41      2.17 o
  -1   4   8       40.69       40.42      1.01 o
   0   4   8       39.25       33.80      0.94 o
   1   4   8      479.25      484.88      6.35 o
   2   4   8       71.81       66.40      1.63 o
   3   4   8      211.22      220.00      4.25 o
   4   4   8        9.47       10.21      1.23 o
   5   4   8        4.77        8.56      1.80 o
  -7   5   8        5.74        6.77      2.35 o
  -6   5   8        9.07        8.84      2.07 o
  -5   5   8       17.98       17.40      2.21 o
  -4   5   8       73.08       75.97      1.87 o
  -3   5   8       19.39       22.08      1.05 o
  -2   5   8       47.40       43.87      0.97 o
  -1   5   8        4.64        7.05      0.43 o
   0   5   8       84.56       69.33      1.46 o
   1   5   8        2.19        2.05      0.62 o
   2   5   8      149.69      145.36      3.08 o
   3   5   8       49.61       51.04      1.78 o
   4   5   8       42.06       51.65      2.34 o
   5   5   8       14.66       14.17      1.65 o
  -7   6   8        7.09        5.94      2.49 o
  -6   6   8       35.43       39.22      3.45 o
  -5   6   8        0.02        0.00      1.66 o
  -4   6   8       42.19       40.65      6.15 o
  -3   6   8       26.53       34.53      1.33 o
  -2   6   8       74.57       63.20      1.43 o
  -1   6   8      338.84      309.01      4.41 o
   0   6   8        4.50        2.47      0.94 o
   1   6   8        3.25        3.27      0.99 o
   2   6   8        9.10        8.71      1.01 o
   3   6   8       26.68       25.41      1.65 o
   4   6   8        0.71        1.76      1.38 o
  -7   7   8        9.79       12.43      2.76 o
  -6   7   8        3.64        4.42      2.21 o
  -5   7   8        0.42        0.83      1.80 o
  -4   7   8        1.28        4.42      1.80 o
  -3   7   8        0.04        0.00      1.12 o
  -2   7   8       34.02       31.11      1.52 o
  -1   7   8        3.95        2.73      0.93 o
   0   7   8       10.45        9.86      1.09 o
   1   7   8        5.65        4.53      1.03 o
   2   7   8       13.31       16.51      1.55 o
   3   7   8        0.02        0.09      1.52 o
   4   7   8       19.99       20.96      1.92 o
  -6   8   8       11.32       13.26      2.62 o
  -5   8   8       24.60       30.52      3.04 o
  -4   8   8        1.97        0.00      1.66 o
  -3   8   8       15.35       13.12      2.21 o
  -2   8   8       22.88       19.60      1.80 o
  -1   8   8        0.08        0.00      1.16 o
   0   8   8       10.98        9.61      1.41 o
   1   8   8       76.42       81.99      2.71 o
   2   8   8        4.08        3.81      1.39 o
   3   8   8        5.18        4.33      1.86 o
  -5   9   8        1.15        0.83      2.07 o
  -4   9   8        3.33        4.97      2.07 o
  -3   9   8        6.26        4.97      1.93 o
  -2   9   8        9.47       14.23      2.35 o
  -1   9   8        2.15        1.80      1.80 o
   0   9   8      147.62      155.52      6.63 o
   1   9   8       31.94       44.61      3.31 o
   2   9   8       19.88       20.03      2.49 o
  -4  10   8        1.00        1.93      2.21 o
  -3  10   8       75.97       90.05      5.25 o
  -2  10   8        3.80        4.14      2.07 o
  -1  10   8       17.78       18.92      2.62 o
   0  10   8       11.74        6.91      2.35 o
  -2 -11   9        3.08        1.38      2.35 o
  -1 -11   9        2.24        3.87      2.21 o
   0 -11   9        1.61        2.62      2.07 o
   1 -11   9        2.78        0.83      2.21 o
   2 -11   9        2.52        3.18      2.21 o
   3 -11   9        0.22        3.59      2.35 o
  -4 -10   9       23.80       29.97      3.45 o
  -3 -10   9        1.94        0.00      2.07 o
  -2 -10   9        1.30        1.57      1.41 o
  -1 -10   9        4.01        2.63      1.51 o
   0 -10   9        0.24        0.00      1.32 o
   1 -10   9        6.18        7.04      1.55 o
   2 -10   9        1.48        1.24      1.93 o
   3 -10   9        0.14        1.93      2.07 o
   4 -10   9        0.27        1.66      2.07 o
  -5  -9   9       14.11       18.65      3.04 o
  -4  -9   9        0.73        0.14      2.21 o
  -3  -9   9        6.76        6.24      1.55 o
  -2  -9   9       14.30       14.94      2.62 o
  -1  -9   9        0.44        0.00      1.17 o
   0  -9   9       18.91       18.99      1.71 o
   1  -9   9       11.67       10.14      1.25 o
   2  -9   9        0.06        0.22      1.01 o
   3  -9   9       12.75       12.09      1.56 o
   4  -9   9        2.88        3.73      2.07 o
  -5  -8   9       29.05       27.35      3.18 o
  -4  -8   9       49.50       43.71      2.59 o
  -3  -8   9       25.10       24.36      1.86 o
  -2  -8   9       26.35       31.61      1.83 o
  -1  -8   9        0.03        0.18      0.90 o
   0  -8   9        1.73        0.65      0.90 o
   1  -8   9        2.57        2.35      0.96 o
   2  -8   9       67.19       74.74      2.36 o
   3  -8   9        0.19        0.00      0.97 o
   4  -8   9        1.25        0.00      2.00 o
   5  -8   9        6.82        7.77      2.14 o
  -6  -7   9        7.50        9.53      2.62 o
  -5  -7   9       38.59       42.65      3.38 o
  -4  -7   9       11.45        7.11      1.41 o
  -3  -7   9      240.00      233.35     12.03 o
  -2  -7   9        0.73        1.16      0.79 o
  -1  -7   9       55.26       50.61      1.60 o
   0  -7   9       10.23        8.40      0.68 o
   1  -7   9       26.54       27.75      0.98 o
   2  -7   9        3.96        3.99      0.82 o
   3  -7   9        1.22        0.47      0.93 o
   4  -7   9        2.99        1.61      1.03 o
   5  -7   9       27.51       27.71      1.95 o
  -4  -6   9        0.79        0.18      1.16 o
  -3  -6   9      200.31      191.75      3.85 o
  -2  -6   9     1314.40     1337.91     19.43 o
  -1  -6   9       25.04       22.57      0.93 o
   0  -6   9       15.77       14.81      0.65 o
   1  -6   9        6.98        8.29      0.67 o
   2  -6   9       65.80       72.36      1.75 o
   3  -6   9      125.27      119.42      3.19 o
   4  -6   9      107.84       99.00      2.33 o
   5  -6   9       10.25        8.79      1.41 o
   6  -6   9        0.14        0.28      1.37 o
  -7  -5   9       37.62       45.44      4.01 o
  -6  -5   9        4.19        0.83      1.93 o
  -5  -5   9       18.41       16.02      2.35 o
  -4  -5   9       19.34       17.67      1.25 o
  -3  -5   9       64.29       65.77      1.76 o
  -2  -5   9      125.76      121.77      1.60 o
  -1  -5   9       10.69       12.35      0.57 o
   0  -5   9        1.50        1.21      0.44 o
   1  -5   9       15.59       15.83      0.69 o
   2  -5   9       92.14       94.73      1.72 o
   3  -5   9       52.59       47.37      1.45 o
   4  -5   9      254.30      233.10      4.07 o
   5  -5   9        1.24        1.40      0.97 o
   6  -5   9        7.47        7.87      1.73 o
  -7  -4   9      110.52      122.23      6.22 o
  -6  -4   9       25.59       27.21      2.90 o
  -5  -4   9       21.99       22.71      1.80 o
  -4  -4   9       18.37       18.92      1.08 o
  -3  -4   9        0.99        0.49      0.44 o
  -2  -4   9       74.48       71.26      1.15 o
  -1  -4   9       61.03       64.10      1.00 o
   0  -4   9       21.78       23.27      0.69 o
   1  -4   9       58.49       64.90      1.07 o
   2  -4   9        6.61        7.22      0.54 o
   3  -4   9        4.63        3.92      0.56 o
   4  -4   9        5.84        5.62      0.80 o
   5  -4   9        0.01        0.64      0.88 o
   6  -4   9        0.75        0.00      1.45 o
  -7  -3   9       51.85       57.18      4.14 o
  -6  -3   9       94.83       90.75      3.52 o
  -5  -3   9       20.58       19.18      2.38 o
  -4  -3   9       11.71       12.57      0.87 o
  -3  -3   9       32.87       35.39      0.86 o
  -2  -3   9        0.83        0.31      0.22 o
  -1  -3   9       12.64       17.01      0.53 o
   0  -3   9      118.89      111.56      1.32 o
   1  -3   9      196.63      204.66      2.86 o
   2  -3   9       17.62       16.50      0.57 o
   3  -3   9       27.67       29.30      0.86 o
   4  -3   9        0.13        1.10      0.69 o
   5  -3   9        0.09        0.00      0.80 o
   6  -3   9        3.27        5.66      1.80 o
  -8  -2   9       15.38       15.74      2.90 o
  -7  -2   9       27.77       33.56      3.18 o
  -6  -2   9       27.86       31.72      2.42 o
  -5  -2   9        0.55        1.17      0.84 o
  -4  -2   9      294.48      287.91      3.81 o
  -3  -2   9      231.14      237.83      2.71 o
  -2  -2   9      278.48      279.99      2.86 o
  -1  -2   9       15.48       18.83      0.56 o
   0  -2   9       21.91       20.80      0.48 o
   1  -2   9      382.36      379.29      5.11 o
   2  -2   9        1.36        1.23      0.46 o
   3  -2   9       41.81       45.44      0.90 o
   4  -2   9       21.89       23.75      0.91 o
   5  -2   9       19.77       25.18      1.51 o
   6  -2   9        9.97        8.15      1.80 o
  -8  -1   9       32.35       42.12      3.87 o
  -7  -1   9       25.73       29.83      3.04 o
  -6  -1   9        8.78        8.24      1.51 o
  -5  -1   9      226.89      198.43      4.36 o
  -4  -1   9       55.57       60.03      1.18 o
  -3  -1   9        0.26        0.00      0.31 o
  -2  -1   9       88.20       84.52      1.12 o
  -1  -1   9       61.85       67.49      0.98 o
   0  -1   9       40.21       47.98      0.86 o
   1  -1   9        2.17        2.21      1.10 o
   3  -1   9        1.51        1.66      0.40 o
   4  -1   9        3.70        3.08      0.53 o
   5  -1   9       10.39       12.28      1.12 o
   6  -1   9       11.94        8.84      1.80 o
  -8   0   9        0.05        2.35      2.21 o
  -7   0   9       10.93       12.57      2.49 o
  -6   0   9       50.85       49.52      2.53 o
  -5   0   9        0.70        0.00      0.80 o
  -4   0   9        5.58        6.73      0.54 o
  -3   0   9      114.60      113.85      1.61 o
  -2   0   9      110.79      118.83      1.56 o
  -1   0   9        0.77        0.83      0.31 o
   0   0   9       13.14       14.92      0.48 o
   1   0   9      129.17      138.94      5.11 o
   3   0   9        4.70        3.81      0.49 o
   4   0   9        1.90        2.25      0.58 o
   5   0   9        9.12        8.09      1.02 o
   6   0   9        0.21        0.00      1.38 o
  -8   1   9        4.32        2.76      2.35 o
  -7   1   9       11.35        8.29      2.21 o
  -6   1   9       13.11        9.25      2.07 o
  -5   1   9       86.71       74.21      2.51 o
  -4   1   9       97.00       95.61      1.52 o
  -3   1   9       36.09       33.95      1.07 o
  -2   1   9       79.24       79.90      1.34 o
  -1   1   9      101.94      104.66      1.46 o
   0   1   9        1.88        1.46      0.29 o
   1   1   9      259.17      282.86      9.25 o
   2   1   9        0.45        0.00      0.39 o
   3   1   9        7.26        6.12      0.54 o
   4   1   9        5.77        2.49      0.83 o
   5   1   9       17.82       17.72      1.32 o
   6   1   9        0.02        0.00      1.52 o
  -8   2   9        0.14        0.00      2.07 o
  -7   2   9        0.65        0.00      1.80 o
  -6   2   9        7.34        5.80      1.93 o
  -5   2   9      412.75      413.44     11.74 o
  -4   2   9      107.84      106.83      1.76 o
  -3   2   9       98.05       89.94      1.55 o
  -2   2   9      389.67      381.26      4.28 o
  -1   2   9      455.85      444.97      5.30 o
   0   2   9       26.10       28.16      0.70 o
   1   2   9       22.37       25.37      0.65 o
   2   2   9      169.08      166.63      2.98 o
   3   2   9       34.66       31.05      1.14 o
   4   2   9      243.68      249.52      8.63 o
   5   2   9        3.47        7.25      1.17 o
   6   2   9        0.10        0.00      1.52 o
  -8   3   9        7.83       11.46      2.76 o
  -7   3   9        8.43        6.35      2.21 o
  -6   3   9       17.57       17.95      2.35 o
  -5   3   9       17.11       16.32      2.62 o
  -4   3   9       22.59       26.37      1.28 o
  -3   3   9     1375.99     1347.32     15.48 o
  -2   3   9        7.56        8.87      0.44 o
  -1   3   9       27.63       30.68      0.89 o
   0   3   9      274.96      272.43      3.35 o
   1   3   9       91.88       95.79      1.42 o
   2   3   9       81.18       85.29      1.59 o
   3   3   9      166.59      173.68      6.08 o
   4   3   9        5.32        5.27      1.02 o
   5   3   9        5.81        5.52      1.66 o
  -7   4   9       27.69       32.87      3.31 o
  -6   4   9       50.57       55.94      3.87 o
  -5   4   9        5.75        7.09      1.26 o
  -4   4   9       17.51       18.04      1.74 o
  -3   4   9       76.56       75.96      1.56 o
  -2   4   9       39.03       36.41      0.80 o
  -1   4   9       42.15       39.36      1.37 o
   0   4   9      290.96      277.34      3.90 o
   1   4   9        0.08        0.00      0.51 o
   2   4   9        1.38        1.33      0.68 o
   3   4   9       34.14       34.51      1.43 o
   4   4   9        4.77        5.04      0.93 o
   5   4   9        5.15        3.40      1.26 o
  -7   5   9      116.68      126.65      6.35 o
  -6   5   9        0.42        0.00      1.80 o
  -5   5   9        9.55        9.53      1.93 o
  -4   5   9       44.75       47.32      1.82 o
  -3   5   9        0.41        1.68      0.79 o
  -2   5   9       65.29       52.97      1.37 o
  -1   5   9      173.68      137.86      3.15 o
   0   5   9        1.12        0.38      0.62 o
   1   5   9        0.93        1.11      0.74 o
   2   5   9        0.01        0.00      0.73 o
   3   5   9        7.23        9.35      0.97 o
   4   5   9        7.10        8.60      1.29 o
  -7   6   9        5.90        4.83      2.35 o
  -6   6   9        1.06        0.00      1.80 o
  -5   6   9       14.68       12.43      2.21 o
  -4   6   9        0.46        1.24      1.66 o
  -3   6   9       30.90       26.45      1.76 o
  -2   6   9      109.90      100.89      2.94 o
  -1   6   9       20.97       19.13      1.17 o
   0   6   9        1.88        1.19      0.81 o
   1   6   9      105.53      100.81      2.50 o
   2   6   9       15.55       17.82      1.27 o
   3   6   9        2.08        5.12      1.73 o
   4   6   9        1.10        1.95      1.38 o
  -6   7   9        2.76        2.35      2.07 o
  -5   7   9       52.60       50.83      3.73 o
  -4   7   9       39.11       39.91      3.31 o
  -3   7   9        0.64        0.00      1.12 o
  -2   7   9       45.84       49.36      2.29 o
  -1   7   9       34.63       30.87      1.86 o
   0   7   9       54.39       53.80      2.34 o
   1   7   9       19.15       20.64      1.55 o
   2   7   9       47.23       52.33      2.38 o
   3   7   9       29.47       33.36      2.10 o
  -6   8   9       57.58       64.91      4.83 o
  -5   8   9       31.22       34.53      3.45 o
  -4   8   9        0.01        0.00      1.52 o
  -3   8   9       43.79       40.74      3.18 o
  -2   8   9       35.89       36.38      2.10 o
  -1   8   9        0.16        0.00      1.45 o
   0   8   9       23.46       32.60      2.00 o
   1   8   9       44.78       42.67      2.24 o
   2   8   9        5.13        4.72      1.39 o
  -5   9   9        2.65        1.93      2.21 o
  -4   9   9        0.81        0.97      2.07 o
  -3   9   9        9.20       11.33      2.21 o
  -2   9   9       38.30       39.50      3.31 o
  -1   9   9        0.87        1.80      1.93 o
   0   9   9       13.09       13.12      2.21 o
   1   9   9        4.56        5.80      2.07 o
  -3  10   9       34.84       46.82      4.01 o
  -2  10   9       12.30       16.44      2.62 o
  -1  10   9        3.89        4.01      2.07 o
  -2 -11  10        1.13        0.00      2.07 o
  -1 -11  10        0.23        0.00      2.21 o
   0 -11  10        6.05        3.87      2.21 o
   1 -11  10       20.01       22.24      3.04 o
   2 -11  10        1.69        5.39      2.35 o
  -3 -10  10        5.67        9.94      2.62 o
  -2 -10  10       31.46       34.80      3.31 o
  -1 -10  10       14.07       14.99      1.86 o
   0 -10  10        0.90        0.77      2.35 o
   1 -10  10        1.66        0.28      1.93 o
   2 -10  10        0.21        0.00      1.93 o
   3 -10  10       12.49       14.64      2.49 o
  -4  -9  10       30.61       40.47      3.59 o
  -3  -9  10       14.40       16.31      1.86 o
  -2  -9  10       15.94       15.60      1.71 o
  -1  -9  10       31.81       31.69      2.10 o
   0  -9  10        1.82        2.35      1.37 o
   1  -9  10        0.03        0.00      1.01 o
   2  -9  10        3.95        2.99      1.13 o
   3  -9  10        1.38        1.20      1.59 o
   4  -9  10        3.32        3.04      2.07 o
  -5  -8  10       39.58       44.33      4.01 o
  -4  -8  10       46.88       50.64      2.73 o
  -3  -8  10       27.40       22.97      3.31 o
  -2  -8  10       16.12       12.50      2.97 o
  -1  -8  10       21.90       20.15      1.38 o
   0  -8  10       32.01       28.72      1.54 o
   1  -8  10        8.48        8.00      1.09 o
   2  -8  10        9.39       11.65      1.17 o
   3  -8  10        8.77        6.90      1.19 o
   4  -8  10        0.21        0.00      1.26 o
  -6  -7  10       14.81       15.74      3.04 o
  -5  -7  10       11.86       10.16      1.71 o
  -4  -7  10       80.93       73.07      3.38 o
  -3  -7  10       14.30       12.42      1.51 o
  -2  -7  10       59.62       55.72      2.23 o
  -1  -7  10        0.07        0.00      0.85 o
   0  -7  10        6.45        6.42      0.68 o
   1  -7  10       14.27       14.24      1.01 o
   2  -7  10        0.64        0.91      0.77 o
   3  -7  10       54.84       51.33      1.99 o
   4  -7  10        3.03        2.91      1.08 o
   5  -7  10       22.65       21.61      1.85 o
  -5  -6  10        0.44        0.55      1.93 o
  -4  -6  10        0.64        1.65      1.16 o
  -3  -6  10       31.87       27.01      1.21 o
  -2  -6  10        0.09        0.00      0.98 o
  -1  -6  10        9.84       10.64      0.68 o
   0  -6  10       66.55       71.05      1.76 o
   1  -6  10       10.06        9.35      0.82 o
   2  -6  10      175.65      171.89      3.15 o
   3  -6  10       26.12       24.69      1.13 o
   4  -6  10       39.20       36.00      1.70 o
   5  -6  10       67.18       63.84      4.90 o
  -7  -5  10        0.00        0.00      2.21 o
  -6  -5  10       19.63       18.78      2.90 o
  -5  -5  10       55.68       58.56      3.87 o
  -4  -5  10        8.23        5.29      0.99 o
  -3  -5  10       25.73       25.69      1.27 o
  -2  -5  10      182.37      192.33      2.72 o
  -1  -5  10       16.25       19.28      0.65 o
   0  -5  10        0.21        0.73      0.52 o
   1  -5  10        1.21        1.51      0.52 o
   2  -5  10       74.22       78.83      1.54 o
   3  -5  10       21.63       21.23      1.44 o
   4  -5  10       87.16       78.01      2.01 o
   5  -5  10       27.43       24.84      2.14 o
  -7  -4  10       13.33       13.67      2.76 o
  -6  -4  10        0.19        0.00      1.80 o
  -5  -4  10       26.33       26.66      2.62 o
  -4  -4  10       31.64       31.67      1.29 o
  -3  -4  10       24.21       25.16      1.36 o
  -2  -4  10       84.13       86.10      1.48 o
  -1  -4  10      160.55      157.17      2.25 o
   0  -4  10      237.35      241.21      3.58 o
   1  -4  10      135.20      138.35      2.14 o
   2  -4  10       12.65       10.96      0.57 o
   3  -4  10        4.68        4.89      0.66 o
   4  -4  10       11.15        9.82      0.86 o
   5  -4  10       39.11       41.05      1.72 o
   6  -4  10        1.26        1.24      1.66 o
  -7  -3  10       11.29       10.36      2.62 o
  -6  -3  10       33.10       39.50      3.31 o
  -5  -3  10      140.32      137.99      8.84 o
  -4  -3  10       30.76       31.26      1.22 o
  -3  -3  10       86.22       83.74      2.18 o
  -2  -3  10        4.23        4.20      0.40 o
  -1  -3  10       83.65       77.59      1.30 o
   0  -3  10      352.57      367.85      4.32 o
   1  -3  10       30.81       36.63      0.81 o
   2  -3  10       32.24       35.03      0.91 o
   3  -3  10        4.99        6.40      0.51 o
   4  -3  10        0.90        0.98      0.69 o
   5  -3  10        2.25        2.32      0.85 o
   6  -3  10       50.51       62.29      3.45 o
  -7  -2  10        4.13        5.11      2.21 o
  -6  -2  10       40.84       37.84      3.18 o
  -5  -2  10        0.37        0.00      0.98 o
  -4  -2  10       32.51       24.65      1.28 o
  -3  -2  10      183.00      183.62      3.03 o
  -2  -2  10        0.24        0.50      0.33 o
  -1  -2  10        1.51        1.61      0.34 o
   0  -2  10       67.52       63.03      1.32 o
   1  -2  10        7.64        6.45      0.77 o
   2  -2  10       10.70       12.57      0.97 o
   3  -2  10       19.85       17.35      0.96 o
   4  -2  10        0.12        0.59      0.57 o
   5  -2  10        9.93       13.14      2.21 o
   6  -2  10        4.79        5.11      1.52 o
  -8  -1  10        1.48        1.10      2.35 o
  -7  -1  10        2.75        2.62      2.21 o
  -6  -1  10        3.36        1.66      1.80 o
  -5  -1  10       51.03       38.83      1.70 o
  -4  -1  10      313.36      275.20      4.82 o
  -3  -1  10       54.84       49.25      1.18 o
  -2  -1  10       24.29       23.53      0.84 o
  -1  -1  10        2.35        3.03      0.38 o
   0  -1  10       29.29       26.94      0.64 o
   1  -1  10        5.57        6.91      1.38 o
   3  -1  10       36.98       28.73      1.52 o
   4  -1  10        2.58        0.65      0.57 o
   5  -1  10        2.99        1.63      1.59 o
   6  -1  10        0.35        0.69      1.38 o
  -8   0  10       28.37       43.23      4.01 o
  -7   0  10        0.61        0.00      1.80 o
  -6   0  10       40.38       33.01      2.90 o
  -5   0  10       85.37       85.87      2.47 o
  -4   0  10       58.36       62.23      1.57 o
  -3   0  10      133.83      146.52      2.05 o
  -2   0  10       11.89       13.17      0.72 o
  -1   0  10       56.39       52.70      1.02 o
   0   0  10       19.36       18.99      0.69 o
   1   0  10      101.54      100.41      4.01 o
   3   0  10       30.35       27.35      1.38 o
   4   0  10       13.46       11.33      1.38 o
   5   0  10       11.06       16.78      1.80 o
   6   0  10        0.32        0.97      1.38 o
  -8   1  10       66.12       81.90      5.52 o
  -7   1  10      143.22      146.68      6.77 o
  -6   1  10        9.57        8.15      2.07 o
  -5   1  10        9.50        9.29      1.26 o
  -4   1  10       15.62       17.65      0.92 o
  -3   1  10        0.92        0.00      0.40 o
  -2   1  10      879.21      882.81     12.52 o
  -1   1  10      115.28      115.70      1.76 o
   0   1  10      238.13      245.14      4.19 o
   2   1  10        7.07        6.63      0.69 o
   3   1  10        1.47        0.35      0.69 o
   4   1  10       50.39       48.48      2.49 o
   5   1  10       44.49       48.27      1.92 o
  -8   2  10        3.10        0.83      2.35 o
  -7   2  10       49.61       50.55      4.01 o
  -6   2  10      119.38      111.18      5.39 o
  -5   2  10        4.25        4.92      1.49 o
  -4   2  10      104.80      103.28      3.69 o
  -3   2  10      113.62      116.85      2.33 o
  -2   2  10       29.38       28.26      1.03 o
  -1   2  10       24.49       26.01      0.89 o
   0   2  10      315.79      318.45      5.36 o
   1   2  10       52.47       56.21      2.07 o
   2   2  10        3.96        4.85      0.59 o
   3   2  10        0.13        0.97      0.83 o
   4   2  10       35.12       40.40      3.18 o
   5   2  10       97.81      106.71      4.70 o
  -7   3  10        3.07        2.21      2.07 o
  -6   3  10       50.53       51.93      3.59 o
  -5   3  10        1.84        2.35      1.80 o
  -4   3  10        2.48        2.51      1.11 o
  -3   3  10      105.00      103.03      1.84 o
  -2   3  10       27.50       27.64      1.08 o
  -1   3  10      289.33      278.31      4.30 o
   0   3  10        0.76        0.58      0.44 o
   1   3  10      132.45      113.61      1.93 o
   2   3  10       27.06       22.55      0.81 o
   3   3  10       29.97       33.66      1.46 o
   4   3  10      167.95      170.06      5.04 o
   5   3  10       32.98       38.95      2.62 o
  -7   4  10        9.10        9.67      2.49 o
  -6   4  10        1.81        0.28      1.80 o
  -5   4  10       10.08        9.53      2.07 o
  -4   4  10       27.01       26.00      1.69 o
  -3   4  10       13.86       11.19      1.43 o
  -2   4  10        6.78        6.44      0.84 o
  -1   4  10       25.02       24.69      0.98 o
   0   4  10        4.37        3.68      0.58 o
   1   4  10       70.98       67.40      1.48 o
   2   4  10       32.05       31.67      1.64 o
   3   4  10       34.07       33.28      1.40 o
   4   4  10       34.85       37.11      1.60 o
  -7   5  10        5.00        8.84      2.62 o
  -6   5  10        0.21        0.83      1.80 o
  -5   5  10       32.19       32.04      2.76 o
  -4   5  10        8.21        5.84      1.36 o
  -3   5  10       33.94       31.27      2.07 o
  -2   5  10        0.07        0.92      0.81 o
  -1   5  10       30.09       32.13      1.40 o
   0   5  10      149.36      133.36      3.73 o
   1   5  10       21.92       22.38      1.11 o
   2   5  10       12.02       10.98      1.02 o
   3   5  10       63.62       72.16      2.10 o
   4   5  10       23.27       20.35      1.59 o
  -6   6  10       43.00       48.06      4.01 o
  -5   6  10        2.24        1.10      1.80 o
  -4   6  10       30.57       37.43      3.18 o
  -3   6  10       38.25       31.06      1.93 o
  -2   6  10       36.55       34.87      2.35 o
  -1   6  10      174.28      160.20      4.25 o
   0   6  10        0.32        1.09      0.85 o
   1   6  10       49.00       48.49      1.73 o
   2   6  10       13.29       16.76      2.21 o
   3   6  10        4.11        5.86      1.29 o
  -6   7  10        2.98        5.66      2.21 o
  -5   7  10      107.38      128.58      6.22 o
  -4   7  10        0.03        4.42      1.93 o
  -3   7  10        0.86        0.00      1.16 o
  -2   7  10        3.84        2.15      1.16 o
  -1   7  10        8.48        8.72      1.26 o
   0   7  10        2.75        0.00      2.14 o
   1   7  10       41.21       47.63      2.20 o
   2   7  10       13.17       16.53      1.73 o
   3   7  10        1.37        0.54      1.23 o
  -5   8  10        0.95        0.14      2.07 o
  -4   8  10        9.31       11.74      2.21 o
  -3   8  10       32.71       39.22      3.31 o
  -2   8  10        0.36        0.55      1.66 o
  -1   8  10        6.09        5.16      2.35 o
   0   8  10        0.83        0.00      1.26 o
   1   8  10       19.54       23.75      1.86 o
   2   8  10        5.74        6.06      1.46 o
  -4   9  10        0.63        0.83      2.07 o
  -3   9  10        5.02        6.35      2.35 o
  -2   9  10        5.98        3.73      2.07 o
  -1   9  10        2.86        5.94      1.93 o
   0   9  10        0.17        0.14      1.80 o
   0 -11  11        1.22        0.00      2.21 o
  -3 -10  11       24.12       24.17      3.18 o
  -2 -10  11        0.00        0.00      1.93 o
  -1 -10  11        0.00        0.00      1.80 o
   0 -10  11        3.07        0.83      1.93 o
   1 -10  11        0.04        0.00      1.93 o
   2 -10  11        0.00        0.00      1.80 o
  -4  -9  11       24.68       22.10      3.18 o
  -3  -9  11        0.25        0.00      1.41 o
  -2  -9  11        2.74        0.27      1.32 o
  -1  -9  11       32.06       32.43      5.25 o
   0  -9  11        1.60        0.86      1.22 o
   1  -9  11        0.21        1.01      1.06 o
   2  -9  11        6.31        5.52      1.93 o
   3  -9  11       14.62       14.81      1.75 o
  -5  -8  11        3.26        3.04      2.35 o
  -4  -8  11        0.28        0.83      2.07 o
  -3  -8  11       23.32       19.21      1.86 o
  -2  -8  11       78.62       75.00      3.03 o
  -1  -8  11      158.58      153.08      4.25 o
   0  -8  11       12.69       13.97      1.25 o
   1  -8  11        3.00        2.81      1.06 o
   2  -8  11       63.65       65.73      2.25 o
   3  -8  11        0.59        0.00      1.26 o
   4  -8  11        2.45        0.19      1.38 o
  -5  -7  11        7.84        5.52      2.35 o
  -4  -7  11      142.25      127.34      5.94 o
  -3  -7  11        0.49        0.41      1.17 o
  -2  -7  11      101.10      102.75      2.82 o
  -1  -7  11      222.27      230.27      4.81 o
   0  -7  11       32.97       32.03      1.57 o
   1  -7  11       13.45       15.63      1.19 o
   2  -7  11       11.29       12.03      1.12 o
   3  -7  11       41.98       43.50      2.70 o
   4  -7  11        7.39        7.26      1.36 o
  -4  -6  11       36.21       41.02      3.31 o
  -3  -6  11       47.97       46.37      1.91 o
  -2  -6  11      119.77      114.86      2.87 o
  -1  -6  11       21.74       23.30      0.87 o
   0  -6  11       43.91       48.73      1.50 o
   1  -6  11        0.19        0.00      0.66 o
   2  -6  11       37.86       37.77      1.32 o
   3  -6  11       28.61       29.70      1.27 o
   4  -6  11        5.21        5.86      1.08 o
   5  -6  11        9.63       10.75      1.73 o
  -6  -5  11       62.24       68.50      4.56 o
  -5  -5  11       91.62       90.60      4.83 o
  -4  -5  11        7.50        6.22      1.80 o
  -3  -5  11       12.41       11.65      1.11 o
  -2  -5  11        9.36       10.49      0.69 o
  -1  -5  11        9.86       12.98      1.36 o
   0  -5  11        4.77        4.08      0.69 o
   1  -5  11        0.25        0.00      0.62 o
   2  -5  11        4.63        5.46      0.75 o
   3  -5  11        0.78        0.32      0.65 o
   4  -5  11        0.55        1.10      0.80 o
   5  -5  11       29.66       30.36      1.86 o
  -7  -4  11       14.21       10.50      2.76 o
  -6  -4  11       68.12       74.03      4.56 o
  -5  -4  11        0.02        1.93      1.93 o
  -4  -4  11        8.38        9.46      1.41 o
  -3  -4  11       18.11       16.82      1.49 o
  -2  -4  11       10.20       10.63      0.86 o
  -1  -4  11        0.02        0.00      0.48 o
   0  -4  11       51.28       53.70      1.18 o
   1  -4  11        7.31        9.22      0.62 o
   2  -4  11        0.28        0.00      0.45 o
   3  -4  11        0.67        0.50      0.58 o
   4  -4  11        1.37        2.99      0.87 o
   5  -4  11        0.08        0.54      0.87 o
  -7  -3  11        1.72        0.83      2.07 o
  -6  -3  11        0.93        0.41      1.80 o
  -5  -3  11       20.87       14.78      2.35 o
  -4  -3  11        8.52        6.03      1.32 o
  -3  -3  11       32.58       30.77      1.28 o
  -2  -3  11       13.89       14.23      0.74 o
  -1  -3  11       35.71       38.03      1.00 o
   0  -3  11       15.82       15.96      0.63 o
   1  -3  11       37.23       35.79      0.73 o
   2  -3  11       28.99       26.63      0.99 o
   3  -3  11        0.12        0.00      0.53 o
   4  -3  11        6.52        5.89      0.69 o
   5  -3  11        0.13        1.03      0.79 o
  -7  -2  11       12.90       10.77      2.62 o
  -6  -2  11       15.97       15.74      2.35 o
  -5  -2  11        0.37        0.00      1.38 o
  -4  -2  11       54.28       54.47      2.39 o
  -3  -2  11      117.08      110.99      2.12 o
  -2  -2  11       33.39       31.26      1.03 o
  -1  -2  11      141.11      138.86      2.06 o
   0  -2  11       35.13       34.35      0.74 o
   1  -2  11       41.91       48.48      1.80 o
   2  -2  11        5.99        5.80      0.69 o
   3  -2  11      101.72       94.36      3.11 o
   4  -2  11        0.33        1.17      0.78 o
   5  -2  11        0.14        0.00      1.38 o
  -7  -1  11       21.35       16.99      2.76 o
  -6  -1  11       16.28       17.26      2.49 o
  -5  -1  11       16.22       17.95      2.21 o
  -4  -1  11       21.92       17.50      1.93 o
  -3  -1  11        7.82        8.88      0.65 o
  -2  -1  11       47.41       49.27      1.26 o
  -1  -1  11       11.49       11.80      0.99 o
   0  -1  11       24.54       22.79      1.24 o
   4  -1  11        0.70        0.77      0.73 o
   5  -1  11        0.24        0.97      1.38 o
  -7   0  11        1.06        3.59      2.07 o
  -6   0  11      190.85      183.69      7.46 o
  -5   0  11       17.36       16.93      1.61 o
  -4   0  11       23.13       27.22      1.28 o
  -3   0  11       11.11       13.49      0.84 o
  -2   0  11        5.12        1.06      0.72 o
  -1   0  11      168.72      163.90      2.64 o
   0   0  11       20.30       21.13      1.24 o
   4   0  11        0.12        0.14      0.97 o
   5   0  11        4.30        2.90      1.52 o
  -7   1  11        2.52        0.83      2.07 o
  -6   1  11       46.65       42.82      3.45 o
  -5   1  11       82.97       80.52      4.07 o
  -4   1  11        0.35        0.14      1.59 o
  -3   1  11       25.53       23.44      0.96 o
  -2   1  11     1117.57     1122.78     18.43 o
  -1   1  11      109.63      113.00      2.26 o
   0   1  11      344.71      332.44      9.39 o
   3   1  11        3.91        4.83      0.97 o
   4   1  11       10.65       12.43      1.52 o
   5   1  11        3.67        0.00      1.52 o
  -7   2  11        4.31        6.91      2.35 o
  -6   2  11       55.21       59.11      4.01 o
  -5   2  11       25.54       28.61      1.86 o
  -4   2  11        0.99        0.00      1.10 o
  -3   2  11       26.40       26.70      0.97 o
  -2   2  11      444.28      443.19      7.68 o
  -1   2  11       73.51       70.46      1.67 o
   0   2  11      144.31      140.89      2.58 o
   1   2  11       34.80       34.39      1.66 o
   2   2  11        9.10        9.81      0.97 o
   3   2  11        5.22        5.80      1.10 o
   4   2  11       80.63       79.55      3.45 o
   5   2  11        0.33        0.00      1.66 o
  -7   3  11       44.35       48.62      4.01 o
  -6   3  11       65.08       81.76      4.56 o
  -5   3  11       56.35       55.94      3.59 o
  -4   3  11       38.46       40.09      2.14 o
  -3   3  11       49.87       47.85      1.22 o
  -2   3  11        6.30        3.73      0.74 o
  -1   3  11       25.10       23.83      0.93 o
   0   3  11        5.64        5.05      0.55 o
   1   3  11       41.63       45.22      1.75 o
   2   3  11       34.18       29.50      1.32 o
   3   3  11       18.50       21.83      1.31 o
   4   3  11        6.07        6.77      1.66 o
  -7   4  11        1.73        2.35      2.21 o
  -6   4  11       50.05       57.73      4.01 o
  -5   4  11        7.38        6.49      1.80 o
  -4   4  11        3.05        4.18      1.22 o
  -3   4  11      193.77      179.83      4.69 o
  -2   4  11        8.30        9.46      0.93 o
  -1   4  11        7.15        8.85      0.87 o
   0   4  11       74.54       70.24      1.78 o
   1   4  11       69.75       68.44      2.00 o
   2   4  11        4.68        5.44      0.75 o
   3   4  11        1.89        1.88      0.70 o
   4   4  11        5.48        8.22      0.90 o
  -6   5  11        0.11        0.00      1.93 o
  -5   5  11       34.15       42.26      3.45 o
  -4   5  11       27.06       31.10      3.87 o
  -3   5  11       50.49       48.98      3.31 o
  -2   5  11       91.15       83.08      2.73 o
  -1   5  11        0.25        0.00      0.79 o
   0   5  11       67.63       65.78      2.06 o
   1   5  11        9.60       10.71      0.91 o
   2   5  11        3.14        2.96      0.81 o
   3   5  11        1.19        1.28      1.26 o
  -6   6  11        5.86        3.18      2.21 o
  -5   6  11       25.43       25.00      2.76 o
  -4   6  11       17.53       16.71      2.35 o
  -3   6  11        0.37        0.62      1.07 o
  -2   6  11        7.46        9.24      1.32 o
  -1   6  11        0.63        0.93      1.02 o
   0   6  11        9.16        9.41      1.01 o
   1   6  11        4.60        5.49      0.89 o
   2   6  11        7.79        5.22      1.19 o
   3   6  11       29.01       26.48      2.28 o
  -5   7  11       11.83       15.33      2.49 o
  -4   7  11        1.41        2.07      1.80 o
  -3   7  11        2.89        1.24      1.66 o
  -2   7  11        5.03        3.80      1.73 o
  -1   7  11        7.76        6.87      1.36 o
   0   7  11       10.00       11.32      1.86 o
   1   7  11        5.50        5.13      1.29 o
   2   7  11       38.59       40.10      2.21 o
  -4   8  11        0.07        0.83      1.93 o
  -3   8  11        0.07        0.00      1.80 o
  -2   8  11        4.61        5.11      1.93 o
  -1   8  11       98.77      107.44      3.61 o
   0   8  11        0.01        0.00      1.19 o
  -2 -10  12        2.25        0.55      2.07 o
  -1 -10  12        0.46        0.55      1.93 o
   0 -10  12        2.55        5.11      2.21 o
   1 -10  12        0.13        4.28      2.07 o
  -3  -9  12       16.57       18.92      2.90 o
  -2  -9  12        1.22        0.00      1.80 o
  -1  -9  12        6.78        6.91      2.21 o
   0  -9  12        0.04        0.00      1.22 o
   1  -9  12        0.27        0.00      1.08 o
   2  -9  12        0.04        0.00      1.26 o
  -4  -8  12        3.21        4.28      2.35 o
  -3  -8  12       60.71       58.97      4.14 o
  -2  -8  12        4.95        3.73      1.93 o
  -1  -8  12        0.01        0.00      0.95 o
   0  -8  12       42.31       42.57      1.91 o
   1  -8  12       55.08       58.13      2.17 o
   2  -8  12       37.02       40.60      3.00 o
   3  -8  12        1.38        0.00      1.36 o
  -5  -7  12       19.39       19.20      3.04 o
  -4  -7  12        1.02        1.38      2.07 o
  -3  -7  12        1.25        0.00      1.66 o
  -2  -7  12        0.26        0.74      1.16 o
  -1  -7  12      155.18      163.22      3.78 o
   0  -7  12        0.72        1.21      0.93 o
   1  -7  12       24.76       25.07      1.37 o
   2  -7  12        0.10        0.00      0.89 o
   3  -7  12       16.24       13.28      1.72 o
   4  -7  12        0.56        0.87      1.26 o
  -5  -6  12        7.47       10.22      2.49 o
  -4  -6  12       10.64        8.42      2.07 o
  -3  -6  12        3.19        3.99      1.36 o
  -2  -6  12        5.94        8.69      2.83 o
  -1  -6  12       89.00       92.34      4.56 o
   0  -6  12        0.20        0.74      0.75 o
   1  -6  12        6.06        4.29      0.77 o
   2  -6  12       34.87       33.69      1.28 o
   3  -6  12        0.20        0.63      0.78 o
   4  -6  12        4.77        4.38      1.19 o
  -6  -5  12        9.23       13.67      2.76 o
  -5  -5  12       29.52       34.80      3.18 o
  -3  -5  12        7.36        7.11      1.32 o
  -2  -5  12       37.96       35.98      1.90 o
  -1  -5  12       24.21       23.50      1.19 o
   0  -5  12       66.09       69.80      1.67 o
   1  -5  12       85.90       76.97      1.73 o
   2  -5  12       22.16       22.55      1.20 o
   3  -5  12        0.51        0.00      0.86 o
   4  -5  12        0.11        0.26      0.81 o
  -6  -4  12        0.00        1.10      2.07 o
  -5  -4  12       22.34       25.27      2.76 o
  -4  -4  12       20.45       25.36      2.00 o
  -3  -4  12        3.90        4.89      0.75 o
  -2  -4  12        9.18        8.79      1.22 o
  -1  -4  12        0.07        0.20      0.73 o
   0  -4  12       25.88       26.11      0.89 o
   1  -4  12       66.96       63.40      1.45 o
   2  -4  12        1.61        1.55      0.53 o
   3  -4  12        4.77        7.28      1.20 o
   4  -4  12       20.80       23.10      1.41 o
   5  -4  12        1.39        0.35      1.17 o
  -7  -3  12       19.37       21.55      3.18 o
  -6  -3  12       14.78       16.99      2.62 o
  -5  -3  12       84.25       84.25      4.42 o
  -4  -3  12        9.50        8.32      2.21 o
  -3  -3  12      183.78      176.81      3.49 o
  -2  -3  12      100.89      100.96      2.93 o
  -1  -3  12       33.09       34.92      1.10 o
   0  -3  12       25.53       26.80      0.89 o
   1  -3  12        0.18        0.00      0.42 o
   2  -3  12       32.35       30.26      1.59 o
   3  -3  12        2.32        2.49      0.78 o
   4  -3  12        6.83        6.64      1.17 o
   5  -3  12        0.47        0.55      1.07 o
  -7  -2  12        0.05        0.00      2.07 o
  -6  -2  12        7.52        6.91      2.07 o
  -5  -2  12        9.99        7.46      1.80 o
  -4  -2  12      253.40      227.80      5.71 o
  -3  -2  12       20.22       15.67      1.32 o
  -2  -2  12        4.38        3.36      0.88 o
  -1  -2  12       23.11       21.79      0.86 o
   0  -2  12       22.12       20.77      0.69 o
   1  -2  12        7.00        6.08      0.69 o
   3  -2  12        0.01        1.24      0.83 o
   4  -2  12        5.00        1.91      0.83 o
   5  -2  12        0.94        2.07      1.52 o
  -7  -1  12       16.46       22.93      3.04 o
  -6  -1  12       14.06       15.33      2.49 o
  -5  -1  12       66.82       57.46      3.59 o
  -4  -1  12       28.99       29.17      3.45 o
  -3  -1  12        0.92        0.14      1.24 o
  -2  -1  12        2.00        1.04      0.99 o
  -1  -1  12       64.86       64.15      1.54 o
   0  -1  12        1.93        1.93      0.69 o
   4  -1  12        2.97        2.49      1.10 o
   5  -1  12        5.17        6.49      1.52 o
  -7   0  12        0.98        0.00      2.07 o
  -6   0  12       93.43       86.60      4.83 o
  -5   0  12       23.05       24.03      2.49 o
  -4   0  12        7.28        8.98      1.32 o
  -3   0  12       33.01       35.66      1.86 o
  -2   0  12        0.02        0.00      0.64 o
  -1   0  12       87.39       81.33      1.78 o
   0   0  12       84.44       85.49      2.90 o
   4   0  12        2.43        6.22      1.24 o
  -7   1  12        6.47        5.94      2.49 o
  -6   1  12       38.24       37.98      3.31 o
  -5   1  12       34.32       36.12      4.35 o
  -4   1  12       44.13       44.07      1.86 o
  -3   1  12       56.12       58.95      2.20 o
  -2   1  12       28.72       27.18      1.46 o
  -1   1  12      209.04      219.49      4.36 o
   0   1  12       10.63       12.43      0.97 o
   4   1  12        2.31        1.93      1.24 o
  -7   2  12        1.66        3.87      2.35 o
  -6   2  12        1.67        2.35      1.93 o
  -5   2  12        3.11        2.76      1.66 o
  -4   2  12        0.18        0.21      1.07 o
  -3   2  12       41.21       41.30      1.95 o
  -2   2  12      347.75      335.03      7.42 o
  -1   2  12       29.10       30.86      1.12 o
   0   2  12       30.24       26.88      1.17 o
   1   2  12        4.92        4.97      0.83 o
   2   2  12       12.82        9.81      0.97 o
   3   2  12        3.87        5.39      1.10 o
   4   2  12        9.12        8.56      1.52 o
  -7   3  12       25.73       22.10      3.04 o
  -6   3  12        2.54        3.31      2.07 o
  -5   3  12       51.46       53.86      3.59 o
  -4   3  12       28.63       31.63      2.42 o
  -3   3  12       35.76       31.36      1.76 o
  -2   3  12       73.78       71.82      1.94 o
  -1   3  12       43.51       41.12      1.41 o
   0   3  12       10.40       10.53      0.71 o
   1   3  12       86.01       81.90      2.25 o
   2   3  12       15.93       17.38      1.02 o
   3   3  12        2.75        3.00      0.92 o
   4   3  12        6.96        5.63      1.17 o
  -6   4  12       67.51       73.06      4.42 o
  -5   4  12       17.43       20.58      2.49 o
  -4   4  12       10.47       10.91      1.41 o
  -3   4  12        0.52        1.52      1.07 o
  -2   4  12        7.49        7.11      0.93 o
  -1   4  12        4.49        5.43      0.81 o
   0   4  12       25.07       21.66      1.06 o
   1   4  12       22.19       19.37      0.95 o
   2   4  12        9.56       10.73      1.17 o
   3   4  12        3.15        2.29      1.12 o
  -6   5  12        2.27        3.18      2.21 o
  -5   5  12        7.70        8.15      2.21 o
  -4   5  12       18.15       20.75      1.75 o
  -3   5  12       30.02       33.47      1.95 o
  -2   5  12        0.34        0.00      0.96 o
  -1   5  12       18.71       20.40      1.38 o
   0   5  12       32.10       28.62      1.27 o
   1   5  12        2.90        3.02      1.13 o
   2   5  12       22.41       23.01      1.16 o
   3   5  12        2.59        3.04      1.80 o
  -5   6  12        3.94        3.04      1.93 o
  -4   6  12      109.10      110.63      5.25 o
  -3   6  12       16.06       16.76      1.61 o
  -2   6  12       22.92       21.54      1.61 o
  -1   6  12       48.84       57.50      2.34 o
   0   6  12        8.61        9.77      1.26 o
   1   6  12        3.22        4.56      1.09 o
   2   6  12       21.70       23.81      1.65 o
  -4   7  12        0.10        0.00      1.80 o
  -3   7  12        3.20        1.38      1.80 o
  -2   7  12       10.87       10.07      1.46 o
  -1   7  12       19.20       20.10      1.86 o
   0   7  12       45.86       55.62      2.48 o
   1   7  12        4.98        6.31      1.29 o
  -3   8  12        0.50        0.00      1.93 o
  -2   8  12       16.92       23.48      2.62 o
  -1   8  12       18.43       21.57      1.85 o
  -2  -9  13        0.33        0.69      2.07 o
  -1  -9  13       21.42       21.55      2.76 o
   0  -9  13       24.84       28.87      2.90 o
   1  -9  13       14.69       13.46      1.71 o
  -4  -8  13        9.84        7.18      2.49 o
  -3  -8  13        0.53        2.21      2.07 o
  -2  -8  13        0.00        0.00      1.80 o
  -1  -8  13       58.72       60.00      2.68 o
   0  -8  13       13.94       16.66      1.65 o
   1  -8  13       21.05       21.40      3.94 o
   2  -8  13       18.53       20.64      1.71 o
  -4  -7  13        8.71        5.80      2.21 o
  -3  -7  13        4.41        3.45      1.93 o
  -2  -7  13        4.22        0.76      3.94 o
  -1  -7  13        0.04        0.00      1.09 o
   0  -7  13        7.11        7.72      1.27 o
   1  -7  13       52.09       57.80      2.97 o
   2  -7  13        2.90        3.10      1.38 o
   3  -7  13        2.08        2.28      1.22 o
  -5  -6  13       10.40       11.74      2.62 o
  -4  -6  13       25.66       24.72      2.90 o
  -3  -6  13        1.05        0.80      1.26 o
  -2  -6  13       25.78       25.86      1.76 o
  -1  -6  13        5.53        3.94      1.17 o
   0  -6  13        2.89        3.61      0.95 o
   1  -6  13        0.44        1.20      0.83 o
   2  -6  13        0.59        1.74      1.25 o
   3  -6  13        3.97        5.45      1.32 o
  -6  -5  13        8.00        8.56      2.62 o
  -5  -5  13       15.07       15.33      2.62 o
  -3  -5  13        7.58        8.81      1.41 o
  -2  -5  13       46.42       44.61      2.15 o
  -1  -5  13        8.98       10.55      1.09 o
   0  -5  13        9.20        8.92      1.02 o
   1  -5  13        0.00        0.00      0.71 o
   2  -5  13       23.19       24.71      1.75 o
   3  -5  13        0.01        0.00      0.73 o
   4  -5  13        0.31        0.90      1.17 o
  -6  -4  13       16.97       14.23      2.62 o
  -5  -4  13       19.63       18.51      2.62 o
  -4  -4  13       91.91       88.74      3.22 o
  -3  -4  13       17.07       20.44      2.35 o
  -2  -4  13       28.25       27.57      1.66 o
  -1  -4  13        4.20        2.34      0.81 o
   0  -4  13       10.93       10.55      0.87 o
   1  -4  13       41.97       41.10      1.51 o
   2  -4  13        0.35        0.00      0.78 o
   3  -4  13        0.01        1.80      0.97 o
   4  -4  13        2.50        2.14      1.07 o
  -6  -3  13        0.01        0.00      2.07 o
  -5  -3  13        3.55        2.49      1.80 o
  -4  -3  13       20.38       21.32      1.71 o
  -3  -3  13       46.35       46.41      2.15 o
  -2  -3  13        0.85        0.00      1.38 o
  -1  -3  13       12.63       11.03      0.87 o
   0  -3  13        0.02        0.92      0.50 o
   1  -3  13        8.99        8.57      0.78 o
   2  -3  13        5.51        3.82      0.76 o
   3  -3  13       27.98       21.71      1.45 o
   4  -3  13       29.53       27.56      1.56 o
  -6  -2  13        3.19        0.55      1.93 o
  -5  -2  13        0.16        1.10      1.66 o
  -4  -2  13        0.73        0.00      1.09 o
  -3  -2  13       12.57       11.08      1.59 o
  -2  -2  13        1.79        2.00      0.92 o
  -1  -2  13        0.75        0.77      0.86 o
   0  -2  13       18.24       17.41      0.80 o
   4  -2  13        0.60        0.00      0.83 o
  -6  -1  13        4.99        2.21      1.93 o
  -5  -1  13       19.24       19.06      2.35 o
  -4  -1  13       16.38       15.95      1.46 o
  -3  -1  13       21.97       23.70      1.66 o
  -2  -1  13       53.91       56.39      3.04 o
  -1  -1  13       13.29        8.38      1.02 o
   0  -1  13       34.73       34.52      2.41 o
   4  -1  13        2.70        3.45      1.10 o
  -7   0  13      162.80      174.30      7.73 o
  -6   0  13        3.20        3.31      2.07 o
  -5   0  13       14.84       18.37      2.21 o
  -4   0  13       26.25       25.99      2.07 o
  -3   0  13       11.55       11.65      1.73 o
  -2   0  13       62.25       61.49      2.05 o
  -1   0  13     1310.40     1357.16     21.99 o
   4   0  13        1.54        2.62      1.24 o
  -6   1  13       31.13       38.26      3.31 o
  -5   1  13        1.65        0.00      1.66 o
  -4   1  13       61.43       64.48      2.59 o
  -3   1  13       11.34       11.34      1.22 o
  -2   1  13        1.14        0.94      0.92 o
  -1   1  13        7.68        7.97      0.69 o
   0   1  13       93.38       87.43      3.04 o
   4   1  13        3.65        2.49      1.24 o
  -6   2  13        4.59        3.45      1.93 o
  -5   2  13       57.34       57.73      3.59 o
  -4   2  13       38.24       38.46      2.10 o
  -3   2  13        0.52        0.00      0.92 o
  -2   2  13        0.18        0.40      1.04 o
  -1   2  13        1.38        2.38      0.76 o
   0   2  13        6.90        4.97      1.10 o
   1   2  13        3.59        2.35      1.31 o
   2   2  13       18.43       16.44      1.38 o
   3   2  13        0.67        0.14      1.10 o
  -6   3  13        5.88       11.88      2.35 o
  -5   3  13       15.73       13.26      2.35 o
  -4   3  13       25.91       25.39      1.80 o
  -3   3  13        3.33        2.66      1.10 o
  -2   3  13       15.57       13.58      1.02 o
  -1   3  13       18.24       17.13      0.95 o
   0   3  13        4.19        5.42      0.60 o
   1   3  13        0.48        0.28      0.73 o
   2   3  13       83.22       82.57      3.04 o
   3   3  13        0.00        0.39      0.92 o
  -6   4  13        0.24        0.00      2.07 o
  -5   4  13        1.50        0.00      1.66 o
  -4   4  13       19.88       18.07      1.65 o
  -3   4  13       17.92       19.85      1.55 o
  -2   4  13       44.17       47.37      1.65 o
  -1   4  13       18.30       19.23      1.09 o
   0   4  13        8.39        8.51      0.81 o
   1   4  13       29.38       26.21      1.51 o
   2   4  13       17.41       17.58      1.32 o
  -5   5  13        1.42        0.00      1.93 o
  -4   5  13        5.43        8.84      1.93 o
  -3   5  13       14.35       14.21      1.55 o
  -2   5  13        9.89        6.52      1.26 o
  -1   5  13        5.12        5.16      0.95 o
   0   5  13       62.49       62.52      1.82 o
   1   5  13        2.15        0.20      0.70 o
   2   5  13        5.65        4.91      2.00 o
  -4   6  13       26.84       34.67      3.04 o
  -3   6  13        0.76        2.07      1.26 o
  -2   6  13        6.86       10.40      1.66 o
  -1   6  13        0.01        0.16      1.09 o
   0   6  13       10.63       12.83      1.36 o
   1   6  13        5.13        4.84      1.59 o
  -3   7  13       30.34       35.08      3.04 o
  -2   7  13       10.99       10.87      1.55 o
  -1   7  13       45.39       52.86      3.18 o
  -3  -8  14        1.36        4.28      2.21 o
  -2  -8  14        4.15        3.31      2.07 o
  -1  -8  14        4.07        3.31      1.39 o
   0  -8  14       51.71       59.92      2.73 o
   1  -8  14       10.96        7.73      1.49 o
  -4  -7  14        7.07        9.12      2.49 o
  -3  -7  14        1.47        0.41      1.80 o
  -2  -7  14       22.51       22.34      1.93 o
  -1  -7  14       18.15       19.99      1.65 o
   0  -7  14        2.64        2.28      1.17 o
   1  -7  14        4.71        4.43      1.22 o
   2  -7  14       15.06       10.74      1.36 o
  -4  -6  14       55.54       57.32      4.01 o
  -3  -6  14        5.04        4.49      1.73 o
  -2  -6  14        1.39        1.62      1.16 o
  -1  -6  14       53.25       56.98      2.34 o
   0  -6  14        0.97        2.25      1.10 o
   1  -6  14        0.60        0.17      0.83 o
   2  -6  14       20.71       17.62      2.62 o
   3  -6  14        2.80        2.90      1.27 o
  -4  -5  14        1.37        0.00      1.80 o
  -3  -5  14        1.53        1.27      1.19 o
  -2  -5  14       20.28       23.07      3.31 o
  -1  -5  14        4.37        5.32      0.95 o
   0  -5  14        3.19        3.96      0.83 o
   1  -5  14        2.23        1.79      0.88 o
   2  -5  14        4.01        3.11      1.07 o
   3  -5  14        2.44        3.58      1.12 o
  -5  -4  14        0.18        0.00      1.66 o
  -4  -4  14       18.97       17.02      1.66 o
  -3  -4  14       21.76       20.22      2.76 o
  -2  -4  14       34.71       37.28      2.21 o
  -1  -4  14        8.74        7.07      0.89 o
   0  -4  14        9.86        9.94      0.83 o
   1  -4  14        2.52        0.51      0.83 o
   2  -4  14       10.03       11.47      1.07 o
   3  -4  14        2.29        3.91      1.52 o
  -6  -3  14        5.16        4.28      2.35 o
  -5  -3  14        0.98        0.00      1.80 o
  -4  -3  14        1.08        0.00      1.16 o
  -3  -3  14       60.13       57.67      2.39 o
  -2  -3  14       15.54       15.79      1.32 o
  -1  -3  14        1.05        2.09      0.73 o
   0  -3  14       16.52       15.82      1.07 o
   1  -3  14        0.34        0.35      0.68 o
   2  -3  14        5.79        3.82      1.52 o
   3  -3  14        0.39        0.07      0.78 o
  -6  -2  14        7.76        9.39      2.49 o
  -5  -2  14       17.78       20.72      2.62 o
  -4  -2  14        0.96        0.94      1.12 o
  -3  -2  14       51.96       54.88      2.29 o
  -2  -2  14       11.50       10.67      1.59 o
  -1  -2  14        7.88        9.21      0.92 o
   0  -2  14        8.61        7.12      0.88 o
  -6  -1  14       23.69       30.11      3.04 o
  -5  -1  14       20.70       23.76      2.62 o
  -4  -1  14       21.52       21.21      2.42 o
  -3  -1  14       66.68       65.13      2.44 o
  -2  -1  14        4.34        5.56      0.96 o
  -1  -1  14       39.08       37.78      1.93 o
   0  -1  14      330.89      318.31      6.64 o
  -6   0  14       18.33       16.16      2.62 o
  -5   0  14        1.06        1.24      1.66 o
  -4   0  14        1.70        0.74      1.16 o
  -3   0  14        9.78        9.46      1.38 o
  -2   0  14       16.85       16.12      1.17 o
  -1   0  14       15.10       18.09      1.66 o
   0   0  14       75.99       75.41      2.76 o
  -6   1  14        0.53        0.00      1.93 o
  -5   1  14       21.67       26.24      2.76 o
  -4   1  14        6.23        8.18      1.32 o
  -3   1  14       16.22       15.47      1.37 o
  -2   1  14        0.03        0.00      0.83 o
  -1   1  14       50.94       48.97      3.66 o
   0   1  14        0.18        0.00      0.97 o
  -6   2  14       14.09       11.88      2.49 o
  -5   2  14       69.73       70.71      4.14 o
  -4   2  14       91.26       91.64      3.17 o
  -3   2  14        3.38        4.55      1.12 o
  -2   2  14        1.57        0.45      0.92 o
  -1   2  14        5.35        7.44      1.86 o
   0   2  14       15.39       14.09      1.38 o
   1   2  14       13.94       13.05      1.93 o
   2   2  14       16.35       14.92      1.24 o
  -5   3  14       41.15       50.27      3.59 o
  -4   3  14       25.48       28.93      1.95 o
  -3   3  14       12.18       11.96      1.36 o
  -2   3  14       40.44       38.88      1.51 o
  -1   3  14       12.82       14.22      0.89 o
   0   3  14       28.50       30.81      1.51 o
   1   3  14       52.97       45.87      2.62 o
   2   3  14        2.27        2.49      1.10 o
  -5   4  14        0.45        2.62      1.93 o
  -4   4  14        9.31       11.97      2.28 o
  -3   4  14       56.80       63.60      2.59 o
  -2   4  14        4.09        3.43      1.12 o
  -1   4  14        1.01        0.20      0.79 o
   0   4  14        2.64        1.96      1.02 o
   1   4  14        4.80        5.14      1.07 o
  -4   5  14       39.54       39.22      3.31 o
  -3   5  14       28.31       30.60      1.90 o
  -2   5  14        0.16        0.00      1.06 o
  -1   5  14       47.00       50.62      2.12 o
   0   5  14        2.39        1.76      0.79 o
  -3   6  14        1.57        0.65      1.26 o
  -2   6  14        0.65        0.00      1.16 o
  -1   6  14        9.30       12.96      1.73 o
  -3  -7  15        7.89        7.87      2.21 o
  -2  -7  15        0.03        0.00      1.29 o
  -1  -7  15        2.33        2.94      1.26 o
   0  -7  15        0.21        0.18      1.16 o
   1  -7  15        0.19        0.74      1.31 o
  -4  -6  15        0.75        2.21      2.07 o
  -3  -6  15        8.64        9.39      2.07 o
  -2  -6  15        0.00        0.98      1.22 o
  -1  -6  15        0.08        0.87      1.16 o
   0  -6  15        0.51        0.00      1.66 o
   1  -6  15        1.83        1.21      0.87 o
   2  -6  15        9.73        6.22      1.32 o
  -4  -5  15       11.08        8.84      2.21 o
  -3  -5  15       12.10       15.88      1.65 o
  -2  -5  15        0.03        0.98      1.16 o
  -1  -5  15       11.43       13.09      1.80 o
   0  -5  15        6.12        5.06      0.96 o
   1  -5  15        3.55        4.29      1.12 o
   2  -5  15        8.40        9.60      1.17 o
  -5  -4  15        4.58        2.90      2.07 o
  -3  -4  15        0.02        0.00      1.16 o
  -2  -4  15       71.82       75.74      3.25 o
  -1  -4  15        4.84        6.48      0.89 o
   0  -4  15        2.41        3.33      0.70 o
   1  -4  15       10.97       11.34      1.12 o
   2  -4  15        0.72        0.97      0.88 o
  -5  -3  15       15.39       18.78      2.62 o
  -4  -3  15        7.33        8.76      1.59 o
  -3  -3  15       24.41       20.72      2.49 o
  -2  -3  15        0.62        0.00      1.04 o
  -1  -3  15        0.97        0.00      1.73 o
   0  -3  15        6.46        5.07      0.98 o
   1  -3  15       14.75       13.68      0.98 o
   2  -3  15       12.39       10.01      0.88 o
  -5  -2  15       22.41       25.14      2.76 o
  -4  -2  15        7.32        8.88      2.83 o
  -3  -2  15        1.33        2.08      1.16 o
  -2  -2  15       63.35       58.15      3.18 o
  -1  -2  15       31.29       31.71      1.43 o
   0  -2  15       80.06       74.10      2.20 o
  -5  -1  15        3.36        3.45      1.93 o
  -4  -1  15        0.22        0.65      1.16 o
  -3  -1  15       24.52       23.31      1.56 o
  -2  -1  15       11.98       13.80      2.76 o
  -1  -1  15       84.64       70.02      3.18 o
   0  -1  15       85.18       77.21      3.04 o
  -5   0  15       11.34       11.88      2.35 o
  -4   0  15        0.49        0.00      1.19 o
  -3   0  15       28.52       30.85      1.71 o
  -2   0  15       35.24       36.53      1.71 o
  -1   0  15        1.32        2.90      1.24 o
   0   0  15       15.50       18.92      1.52 o
  -5   1  15        7.02        9.12      2.21 o
  -4   1  15        0.21        0.00      1.22 o
  -3   1  15       34.29       33.47      1.85 o
  -2   1  15       14.26       15.71      1.26 o
  -1   1  15       29.75       28.59      2.07 o
   0   1  15        0.04        0.00      0.97 o
  -5   2  15        6.39        6.77      2.07 o
  -4   2  15        0.13        0.00      1.16 o
  -3   2  15       62.17       60.85      2.44 o
  -2   2  15        0.99        2.49      0.99 o
  -1   2  15       14.43       14.92      1.66 o
   0   2  15       11.88       11.07      1.24 o
   1   2  15       18.28       17.27      0.98 o
  -4   3  15        1.96        1.63      1.26 o
  -3   3  15        1.64        1.79      1.16 o
  -2   3  15        2.30        3.66      1.06 o
  -1   3  15        0.02        0.00      0.70 o
   0   3  15        1.49        1.04      0.92 o
   1   3  15        4.92        5.56      0.98 o
  -4   4  15        0.70        1.28      1.38 o
  -3   4  15       22.75       22.28      1.86 o
  -2   4  15       56.11       63.18      2.38 o
  -1   4  15        0.00        0.00      0.79 o
   0   4  15        0.09        0.25      1.02 o
  -2   5  15        0.09        1.39      1.16 o
  -2  -6  16        0.58        0.65      2.07 o
  -1  -6  16       15.42       16.99      1.51 o
   0  -6  16        1.97        0.46      1.31 o
  -3  -5  16        0.28        0.00      1.26 o
  -2  -5  16        6.62        6.98      1.36 o
  -1  -5  16        8.77        9.15      1.26 o
   0  -5  16        2.07        0.56      1.52 o
   1  -5  16        0.87        0.13      1.12 o
  -3  -4  16        5.70        6.01      1.39 o
  -2  -4  16        8.27        6.81      1.73 o
  -1  -4  16        1.64        1.30      1.38 o
   0  -4  16        0.40        0.00      1.38 o
   1  -4  16        9.43        7.74      1.12 o
  -4  -3  16        2.50        3.15      1.46 o
  -3  -3  16        3.21        2.79      1.32 o
  -2  -3  16        8.54        9.81      1.29 o
  -1  -3  16       24.79       25.58      1.86 o
   0  -3  16        0.19        0.00      1.38 o
   1  -3  16       47.64       44.88      3.52 o
  -4  -2  16        9.73        8.47      1.51 o
  -3  -2  16        0.00        0.06      1.66 o
  -2  -2  16      118.08      120.30      8.42 o
  -1  -2  16        1.15        0.14      1.38 o
   0  -2  16       34.55       30.80      2.07 o
  -4  -1  16        0.89        2.19      1.38 o
  -3  -1  16        8.36        9.49      1.36 o
  -2  -1  16       13.08       15.05      2.07 o
  -1  -1  16       15.62       19.47      1.80 o
   0  -1  16      111.67      106.90      3.87 o
  -4   0  16       33.99       38.45      2.24 o
  -3   0  16       21.75       25.94      1.65 o
  -2   0  16        3.10        3.36      0.99 o
  -1   0  16        2.08        1.93      1.38 o
   0   0  16        8.95        9.81      1.24 o
  -4   1  16       86.13      101.87      3.47 o
  -3   1  16        1.05        0.24      1.16 o
  -2   1  16        8.27       10.11      1.09 o
  -1   1  16        5.93        4.14      1.38 o
   0   1  16        0.01        0.00      1.10 o
  -4   2  16        7.40        8.25      1.46 o
  -3   2  16        0.63        0.68      1.16 o
  -2   2  16        1.11        0.00      1.45 o
  -1   2  16        5.87        6.63      1.52 o
   0   2  16        3.23        2.06      0.92 o
  -3   3  16        0.08        1.17      1.80 o
  -2   3  16       19.60       25.25      1.61 o
  -1   3  16       24.80       24.18      1.56 o
  -1  -4  17        2.17        1.10      1.66 o
  -2  -3  17        0.20        0.00      1.09 o
  -1  -3  17       18.51       18.09      2.07 o
  -3  -2  17       10.05        9.67      2.21 o
  -2  -2  17       12.66       11.34      1.29 o
  -1  -2  17        7.06        7.32      1.66 o
   0  -2  17        1.71        2.07      1.38 o
  -3  -1  17        0.92        0.42      1.09 o
  -2  -1  17        4.53        5.11      1.09 o
  -1  -1  17        0.24        0.00      1.38 o
  -2   0  17        1.59        3.73      1.80 o
  -1   0  17        2.60        2.35      1.38 o
 
